# Supplementary material for: catena-Poly[[(tetra­aqua­cadmium)-μ-4,4′-bipyridine-κ2 N:N′] 4-hy­droxy-3-sulfonato­benzoate monohydrate]
Source: Acta Crystallogr Sect E Struct Rep Online. 2012 May 2;68(Pt 6):m715. doi: 10.1107/S1600536812018727 (PMC3379062; doi:10.1107/S1600536812018727)
Supplement: Supplementary file 1 [file e-68-0m715-sup1.cif]

##############################################################################
#                                                                            #
# This CIF contains the data in a paper accepted for publication in          #
# Acta Crystallographica Section E. It conforms to the requirements of       #
# Notes for Authors for Acta Crystallographica Section E, and has been       #
# peer reviewed under the auspices of the IUCr Commission on Journals.       #
#                                                                            #
# Full details of the Crystallographic Information File format               #
# are given in the paper "The Crystallographic Information File (CIF):       #
# a New Standard Archive File for Crystallography" by S. R. Hall, F. H.      #
# Allen and I. D. Brown [Acta Cryst. (1991), A47, 655-685].                  #
#                                                                            #
# The current version of the core CIF dictionary is obtainable from          #
# ftp://ftp.iucr.org/pub/cif_core.dic.                                       #
#                                                                            #
# Software is freely available for graphical display of the structure(s)     #
# in this CIF. For information consult the CIF software page                 #
# http://www.iucr.org/resources/cif/software.                                #
#                                                                            #
# This file may be used for bona fide research purposes within the           #
# scientific community so long as proper attribution is given to the journal # 
# article from which it was obtained.                                        #
#                                                                            #
##############################################################################
data_global
_audit_creation_method     SHELXL-97
_journal_date_recd_electronic     2012-04-23
_journal_date_accepted     2012-04-26
_journal_name_full     'Acta Crystallographica, Section E'
_journal_year     2012
_journal_volume     68
_journal_issue      6
_journal_page_first     m715
_journal_page_last     m715
_journal_paper_category     QM
_journal_paper_doi     10.1107/S1600536812018727
_journal_coeditor_code     BT5895
_publ_contact_author
;
     Dr. Seik Weng Ng
     Department of Chemistry
     University of Malaya
     50603 Kuala Lumpur
     Malaysia
;
_publ_contact_author_email     seikweng@um.edu.my
_publ_contact_author_fax     '03 7967 4193'
_publ_contact_author_phone     '03 7967 6778'
_publ_section_title
;\
<i>catena</i>-Poly[[(tetraaquacadmium)-\m-4,4'-bipyridine-\k^2^<i>N</i>:\
<i>N</i>'] 4-hydroxy-3-sulfonatobenzoate monohydrate]
;
loop_
    _publ_author_name
    _publ_author_address
    'Gao, Shan'
;
Key Laboratory of Functional Inorganic Material Chemistry
Ministry of Education
Heilongjiang University
Harbin 150080
People's Republic of China
;
    'Ng, Seik Weng'
;
Department of Chemistry
University of Malaya
50603 Kuala Lumpur
Malaysia
and
Chemistry Department
Faculty of Science
King Abdulaziz University
PO Box 80203 Jeddah
Saudi Arabia
;
data_I
_audit_creation_method     SHELXL-97
_chemical_name_systematic
;
<i>catena</i>-Poly[[(tetraaquacadmium)-\m-4,4'-bipyridine-
\k^2^<i>N</i>:<i>N</i>'] 4-hydroxy-3-sulfonatobenzoate monohydrate]
;
_chemical_name_common     ?
_chemical_formula_moiety     ''C10 H16 Cd N2 O5 2+, C7 H4 O6 S 2-, H2 O'
_chemical_formula_sum     'C17 H22 Cd N2 O11 S'
_chemical_formula_iupac     '[Cd (C10 H8 N2) (H2 O)4] (C7 H4 O6 S), H2 O'
_chemical_formula_weight     574.83
_chemical_melting_point     ?
_symmetry_cell_setting     orthorhombic
_symmetry_space_group_name_H-M     'P b c n'
_symmetry_space_group_name_Hall     '-P 2n 2ab'
loop_
    _symmetry_equiv_pos_as_xyz
    'x, y, z'
    '-x+1/2, -y+1/2, z+1/2'
    'x+1/2, -y+1/2, -z'
    '-x, y, -z+1/2'
    '-x, -y, -z'
    'x-1/2, y-1/2, -z-1/2'
    '-x-1/2, y-1/2, z'
    'x, -y, z-1/2'
_cell_length_a     16.3246(10)
_cell_length_b     15.3063(11)
_cell_length_c     16.5084(10)
_cell_angle_alpha     90.00
_cell_angle_beta     90.00
_cell_angle_gamma     90.00
_cell_volume     4124.9(5)
_cell_formula_units_Z     8
_cell_measurement_reflns_used     29441
_cell_measurement_theta_min     3.07
_cell_measurement_theta_max     27.45
_cell_measurement_temperature     293(2)
_exptl_crystal_description     prism
_exptl_crystal_colour     colorless
_exptl_crystal_size_max     0.18
_exptl_crystal_size_mid     0.16
_exptl_crystal_size_min     0.12
_exptl_crystal_density_diffrn     1.851
_exptl_crystal_density_meas     ?
_exptl_crystal_density_method     'not measured'
_exptl_crystal_F_000     2320
_exptl_absorpt_coefficient_mu     1.225
_exptl_absorpt_correction_type     multi-scan
_exptl_absorpt_process_details     '(ABSCOR; Higashi, 1995)'
_exptl_absorpt_correction_T_min     0.8096
_exptl_absorpt_correction_T_max     0.8669
_diffrn_ambient_temperature     293(2)
_diffrn_radiation_type     MoK\a
_diffrn_radiation_wavelength     0.71073
_diffrn_radiation_source     'fine-focus sealed tube'
_diffrn_radiation_monochromator     graphite
_diffrn_measurement_device_type     'Rigaku R-AXIS RAPID IP'
_diffrn_measurement_method     '\w scan'
_diffrn_detector_area_resol_mean     ?
_diffrn_reflns_number     61947
_diffrn_reflns_av_R_equivalents     0.0570
_diffrn_reflns_av_sigmaI/netI     0.0229
_diffrn_reflns_theta_min     3.07
_diffrn_reflns_theta_max     27.45
_diffrn_reflns_theta_full     27.45
_diffrn_measured_fraction_theta_max     0.998
_diffrn_measured_fraction_theta_full     0.998
_diffrn_reflns_limit_h_min     -21
_diffrn_reflns_limit_h_max     21
_diffrn_reflns_limit_k_min     -19
_diffrn_reflns_limit_k_max     19
_diffrn_reflns_limit_l_min     -21
_diffrn_reflns_limit_l_max     21
_diffrn_standards_number     0
_diffrn_standards_interval_count     0
_diffrn_standards_interval_time     0
_diffrn_standards_decay_%     0
_reflns_number_total     4705
_reflns_number_gt     3503
_reflns_threshold_expression     I>2\s(I)
_refine_ls_structure_factor_coef     Fsqd
_refine_ls_matrix_type     full
_refine_ls_R_factor_all     0.0495
_refine_ls_R_factor_gt     0.0327
_refine_ls_wR_factor_gt     0.0817
_refine_ls_wR_factor_ref     0.0897
_refine_ls_goodness_of_fit_ref     1.037
_refine_ls_restrained_S_all     1.036
_refine_ls_number_reflns     4705
_refine_ls_number_parameters     334
_refine_ls_number_restraints     11
_refine_ls_hydrogen_treatment     mixed
_refine_ls_weighting_scheme     calc
_refine_ls_weighting_details
         'calc w=1/[\s^2^(Fo^2^)+(0.0521P)^2^+1.0723P] where P=(Fo^2^+2Fc^2^)/3'
_atom_sites_solution_hydrogens     geom
_atom_sites_solution_primary     direct
_atom_sites_solution_secondary     difmap
_refine_ls_shift/su_max     0.001
_refine_ls_shift/su_mean     0.001
_refine_diff_density_max     0.842
_refine_diff_density_min     -0.874
_refine_ls_extinction_method     none
_refine_ls_extinction_coef     ?
loop_
    _atom_type_symbol
    _atom_type_description
    _atom_type_scat_dispersion_real
    _atom_type_scat_dispersion_imag
    _atom_type_scat_source
    'C' 'C' 0.0033 0.0016
                         'International Tables Vol C Tables 4.2.6.8 and 6.1.1.4'
    'H' 'H' 0.0000 0.0000
                         'International Tables Vol C Tables 4.2.6.8 and 6.1.1.4'
    'N' 'N' 0.0061 0.0033
                         'International Tables Vol C Tables 4.2.6.8 and 6.1.1.4'
    'O' 'O' 0.0106 0.0060
                         'International Tables Vol C Tables 4.2.6.8 and 6.1.1.4'
    'S' 'S' 0.1246 0.1234
                         'International Tables Vol C Tables 4.2.6.8 and 6.1.1.4'
    'Cd' 'Cd' -0.8075 1.2024
                         'International Tables Vol C Tables 4.2.6.8 and 6.1.1.4'
_computing_data_collection     'RAPID-AUTO (Rigaku, 1998)'
_computing_cell_refinement     'RAPID-AUTO (Rigaku, 1998)'
_computing_data_reduction     'CrystalClear (Rigaku/MSC, 2002)'
_computing_structure_solution     'SHELXS97 (Sheldrick, 2008)'
_computing_structure_refinement     'SHELXL97 (Sheldrick, 2008)'
_computing_molecular_graphics     'X-SEED (Barbour, 2001)'
_computing_publication_material     'publCIF (Westrip, 2010)'
loop_
    _atom_site_type_symbol
    _atom_site_label
    _atom_site_fract_x
    _atom_site_fract_y
    _atom_site_fract_z
    _atom_site_U_iso_or_equiv
    _atom_site_adp_type
    _atom_site_calc_flag
    _atom_site_refinement_flags
    _atom_site_occupancy
    _atom_site_symmetry_multiplicity
    _atom_site_disorder_assembly
    _atom_site_disorder_group
    Cd Cd1 0.5000 0.440537(18) 0.7500 0.02271(9) Uani d S 1 2 . .
    Cd Cd2 1.0000 0.521170(18) 1.2500 0.02318(9) Uani d S 1 2 . .
    S S1 0.27334(4) 0.28183(4) 0.28084(4) 0.02442(16) Uani d . 1 1 . .
    O O1 0.47567(13) 0.21091(14) 0.60407(12) 0.0361(5) Uani d . 1 1 . .
    O O2 0.52506(13) 0.20519(13) 0.47897(12) 0.0312(5) Uani d . 1 1 . .
    O O3 0.15128(12) 0.29724(14) 0.41107(13) 0.0340(5) Uani d D 1 1 . .
    H H3 0.1118(15) 0.299(2) 0.4435(18) 0.058(12) Uiso d D 1 1 . .
    O O4 0.23985(15) 0.36795(13) 0.26880(13) 0.0434(6) Uani d . 1 1 . .
    O O5 0.21871(16) 0.21217(13) 0.25558(11) 0.0375(6) Uani d . 1 1 . .
    O O6 0.35463(14) 0.27325(16) 0.24423(11) 0.0402(6) Uani d . 1 1 . .
    O O1W 0.57110(17) 0.34037(17) 0.67867(17) 0.0513(6) Uani d D 1 1 . .
    H H11 0.613(2) 0.322(3) 0.702(3) 0.108(19) Uiso d D 1 1 . .
    H H12 0.544(3) 0.296(2) 0.665(3) 0.088(17) Uiso d D 1 1 . .
    O O2W 0.43176(16) 0.55653(16) 0.81748(14) 0.0393(5) Uani d D 1 1 . .
    H H21 0.398(2) 0.590(2) 0.794(3) 0.087(16) Uiso d D 1 1 . .
    H H22 0.469(2) 0.589(3) 0.835(3) 0.081(16) Uiso d D 1 1 . .
    O O3W 1.06793(15) 0.62827(16) 1.17301(14) 0.0417(5) Uani d D 1 1 . .
    H H31 1.0408(19) 0.650(2) 1.1351(15) 0.047(11) Uiso d D 1 1 . .
    H H32 1.090(2) 0.668(2) 1.201(2) 0.075(14) Uiso d D 1 1 . .
    O O4W 0.91413(15) 0.41573(15) 1.30228(15) 0.0397(5) Uani d D 1 1 . .
    H H41 0.934(2) 0.376(2) 1.331(2) 0.075(14) Uiso d D 1 1 . .
    H H42 0.880(2) 0.396(3) 1.270(2) 0.067(14) Uiso d D 1 1 . .
    O O5W 0.55474(18) 0.35179(16) 0.38410(18) 0.0548(7) Uani d D 1 1 . .
    H H51 0.549(3) 0.313(2) 0.420(2) 0.088(16) Uiso d D 1 1 . .
    H H52 0.592(2) 0.338(4) 0.351(3) 0.12(2) Uiso d D 1 1 . .
    N N1 0.59742(14) 0.45225(15) 0.85125(13) 0.0250(5) Uani d . 1 1 . .
    N N2 0.90277(14) 0.52540(14) 1.14842(13) 0.0233(5) Uani d . 1 1 . .
    C C1 0.58037(17) 0.44761(19) 0.93036(17) 0.0295(6) Uani d . 1 1 . .
    H H1 0.5280 0.4308 0.9461 0.035 Uiso calc R 1 1 . .
    C C2 0.63744(18) 0.46683(19) 0.98969(17) 0.0283(6) Uani d . 1 1 . .
    H H2 0.6228 0.4640 1.0441 0.034 Uiso calc R 1 1 . .
    C C3 0.71664(17) 0.49032(17) 0.96802(16) 0.0237(6) Uani d . 1 1 . .
    C C4 0.73372(18) 0.4948(2) 0.88558(17) 0.0318(6) Uani d . 1 1 . .
    H H4 0.7857 0.5106 0.8679 0.038 Uiso calc R 1 1 . .
    C C5 0.67325(18) 0.47571(19) 0.83037(17) 0.0313(7) Uani d . 1 1 . .
    H H5 0.6859 0.4794 0.7755 0.038 Uiso calc R 1 1 . .
    C C6 0.82516(17) 0.54887(18) 1.16227(16) 0.0259(6) Uani d . 1 1 . .
    H H6 0.8120 0.5719 1.2127 0.031 Uiso calc R 1 1 . .
    C C7 0.76329(17) 0.54064(17) 1.10549(17) 0.0270(6) Uani d . 1 1 . .
    H H7 0.7102 0.5577 1.1182 0.032 Uiso calc R 1 1 . .
    C C8 0.78081(16) 0.50689(17) 1.02957(16) 0.0228(5) Uani d . 1 1 . .
    C C9 0.86225(18) 0.48489(19) 1.01436(17) 0.0297(6) Uani d . 1 1 . .
    H H9 0.8775 0.4641 0.9636 0.036 Uiso calc R 1 1 . .
    C C10 0.92024(17) 0.4940(2) 1.07458(17) 0.0307(6) Uani d . 1 1 . .
    H H10 0.9739 0.4777 1.0634 0.037 Uiso calc R 1 1 . .
    C C11 0.46607(17) 0.21484(17) 0.52932(17) 0.0257(6) Uani d . 1 1 . .
    C C12 0.38208(16) 0.23377(16) 0.49698(15) 0.0230(5) Uani d . 1 1 . .
    C C13 0.31673(17) 0.24312(19) 0.55095(16) 0.0291(6) Uani d . 1 1 . .
    H H13 0.3255 0.2352 0.6061 0.035 Uiso calc R 1 1 . .
    C C14 0.23932(17) 0.26394(19) 0.52330(18) 0.0314(6) Uani d . 1 1 . .
    H H14 0.1963 0.2694 0.5599 0.038 Uiso calc R 1 1 . .
    C C15 0.22524(16) 0.27683(17) 0.44052(16) 0.0247(6) Uani d . 1 1 . .
    C C16 0.29036(16) 0.26767(17) 0.38635(15) 0.0219(5) Uani d . 1 1 . .
    C C17 0.36795(15) 0.24627(17) 0.41485(15) 0.0226(5) Uani d . 1 1 . .
    H H17 0.4110 0.2402 0.3784 0.027 Uiso calc R 1 1 . .
loop_
    _atom_site_aniso_label
    _atom_site_aniso_U_11
    _atom_site_aniso_U_22
    _atom_site_aniso_U_33
    _atom_site_aniso_U_12
    _atom_site_aniso_U_13
    _atom_site_aniso_U_23
    Cd1 0.01869(15) 0.02822(17) 0.02123(15) 0.000 -0.00454(10) 0.000
    Cd2 0.01997(16) 0.02926(17) 0.02031(15) 0.000 -0.00523(10) 0.000
    S1 0.0210(3) 0.0301(3) 0.0222(3) 0.0000(3) -0.0007(3) -0.0001(3)
    O1 0.0266(10) 0.0589(15) 0.0229(10) -0.0022(9) -0.0043(9) 0.0086(9)
    O2 0.0193(9) 0.0450(12) 0.0293(10) 0.0032(9) 0.0011(8) 0.0042(9)
    O3 0.0146(10) 0.0531(14) 0.0344(11) 0.0061(9) 0.0003(9) -0.0076(10)
    O4 0.0603(16) 0.0316(11) 0.0384(12) 0.0103(11) -0.0041(11) 0.0065(9)
    O5 0.0385(13) 0.0429(13) 0.0311(12) -0.0131(10) -0.0075(9) -0.0063(9)
    O6 0.0259(12) 0.0698(16) 0.0250(11) 0.0036(11) 0.0068(8) 0.0025(10)
    O1W 0.0437(16) 0.0475(15) 0.0626(17) 0.0170(13) -0.0110(13) -0.0224(13)
    O2W 0.0416(15) 0.0423(13) 0.0341(12) 0.0117(12) 0.0008(11) -0.0035(10)
    O3W 0.0479(15) 0.0411(13) 0.0360(12) -0.0127(11) -0.0121(11) 0.0125(11)
    O4W 0.0333(13) 0.0401(13) 0.0457(14) -0.0076(10) -0.0082(11) 0.0139(11)
    O5W 0.0587(18) 0.0380(14) 0.0675(18) 0.0051(12) 0.0140(15) 0.0150(13)
    N1 0.0229(12) 0.0302(12) 0.0220(11) 0.0000(10) -0.0062(10) -0.0019(10)
    N2 0.0215(12) 0.0281(12) 0.0202(11) -0.0024(9) -0.0063(9) 0.0011(9)
    C1 0.0218(14) 0.0377(16) 0.0290(15) -0.0049(12) -0.0015(12) 0.0035(12)
    C2 0.0270(15) 0.0381(15) 0.0198(13) -0.0031(12) -0.0010(11) 0.0020(12)
    C3 0.0226(14) 0.0263(13) 0.0222(12) 0.0002(11) -0.0046(12) 0.0001(10)
    C4 0.0192(14) 0.0518(17) 0.0245(14) -0.0046(13) -0.0006(11) 0.0010(13)
    C5 0.0239(15) 0.0512(19) 0.0189(13) -0.0016(13) -0.0019(11) -0.0010(12)
    C6 0.0257(15) 0.0301(14) 0.0219(13) -0.0033(12) 0.0003(11) -0.0031(11)
    C7 0.0202(14) 0.0355(15) 0.0252(14) -0.0009(12) -0.0019(11) -0.0003(12)
    C8 0.0214(13) 0.0257(13) 0.0213(12) -0.0005(11) -0.0041(12) 0.0026(10)
    C9 0.0239(15) 0.0411(17) 0.0240(13) 0.0035(12) -0.0031(12) -0.0047(12)
    C10 0.0217(14) 0.0425(16) 0.0278(15) 0.0033(13) -0.0029(12) -0.0040(13)
    C11 0.0206(14) 0.0292(14) 0.0273(14) -0.0024(11) 0.0014(12) 0.0059(11)
    C12 0.0179(13) 0.0266(13) 0.0246(13) -0.0010(11) -0.0008(10) 0.0017(11)
    C13 0.0260(15) 0.0388(16) 0.0225(13) -0.0004(13) 0.0001(11) 0.0026(12)
    C14 0.0248(15) 0.0430(17) 0.0263(14) 0.0013(13) 0.0089(12) -0.0015(12)
    C15 0.0155(12) 0.0287(14) 0.0298(14) 0.0007(11) -0.0031(11) -0.0027(11)
    C16 0.0213(13) 0.0229(13) 0.0217(12) -0.0014(10) 0.0001(11) -0.0020(10)
    C17 0.0172(13) 0.0238(13) 0.0268(13) -0.0016(10) 0.0028(11) -0.0035(11)
loop_
    _geom_bond_atom_site_label_1
    _geom_bond_atom_site_label_2
    _geom_bond_site_symmetry_2
    _geom_bond_distance
    _geom_bond_publ_flag
    Cd1 O1W 4_656 2.255(2) ?
    Cd1 O1W . 2.255(2) ?
    Cd1 N1 . 2.314(2) ?
    Cd1 N1 4_656 2.314(2) ?
    Cd1 O2W . 2.374(2) ?
    Cd1 O2W 4_656 2.374(2) ?
    Cd2 O4W . 2.305(2) ?
    Cd2 O4W 4_757 2.305(2) ?
    Cd2 N2 4_757 2.310(2) ?
    Cd2 N2 . 2.310(2) ?
    Cd2 O3W 4_757 2.352(2) ?
    Cd2 O3W . 2.352(2) ?
    S1 O4 . 1.441(2) ?
    S1 O5 . 1.451(2) ?
    S1 O6 . 1.464(2) ?
    S1 C16 . 1.777(3) ?
    O1 C11 . 1.245(3) ?
    O2 C11 . 1.281(4) ?
    O3 C15 . 1.338(3) ?
    O3 H3 . 0.838(10) ?
    O1W H11 . 0.838(10) ?
    O1W H12 . 0.842(10) ?
    O2W H21 . 0.842(10) ?
    O2W H22 . 0.840(10) ?
    O3W H31 . 0.835(10) ?
    O3W H32 . 0.840(10) ?
    O4W H41 . 0.838(10) ?
    O4W H42 . 0.835(10) ?
    O5W H51 . 0.842(10) ?
    O5W H52 . 0.840(10) ?
    N1 C5 . 1.334(4) ?
    N1 C1 . 1.337(3) ?
    N2 C6 . 1.337(3) ?
    N2 C10 . 1.341(3) ?
    C1 C2 . 1.383(4) ?
    C1 H1 . 0.9300 ?
    C2 C3 . 1.389(4) ?
    C2 H2 . 0.9300 ?
    C3 C4 . 1.391(4) ?
    C3 C8 . 1.481(4) ?
    C4 C5 . 1.375(4) ?
    C4 H4 . 0.9300 ?
    C5 H5 . 0.9300 ?
    C6 C7 . 1.384(4) ?
    C6 H6 . 0.9300 ?
    C7 C8 . 1.385(4) ?
    C7 H7 . 0.9300 ?
    C8 C9 . 1.394(4) ?
    C9 C10 . 1.380(4) ?
    C9 H9 . 0.9300 ?
    C10 H10 . 0.9300 ?
    C11 C12 . 1.500(4) ?
    C12 C17 . 1.388(3) ?
    C12 C13 . 1.397(4) ?
    C13 C14 . 1.381(4) ?
    C13 H13 . 0.9300 ?
    C14 C15 . 1.400(4) ?
    C14 H14 . 0.9300 ?
    C15 C16 . 1.396(4) ?
    C16 C17 . 1.390(3) ?
    C17 H17 . 0.9300 ?
loop_
    _geom_angle_atom_site_label_1
    _geom_angle_atom_site_label_2
    _geom_angle_atom_site_label_3
    _geom_angle_site_symmetry_1
    _geom_angle_site_symmetry_3
    _geom_angle
    _geom_angle_publ_flag
    O1W Cd1 O1W 4_656 . 94.32(16) ?
    O1W Cd1 N1 4_656 . 91.68(9) ?
    O1W Cd1 N1 . . 94.36(9) ?
    O1W Cd1 N1 4_656 4_656 94.36(9) ?
    O1W Cd1 N1 . 4_656 91.68(9) ?
    N1 Cd1 N1 . 4_656 171.11(11) ?
    O1W Cd1 O2W 4_656 . 91.26(10) ?
    O1W Cd1 O2W . . 174.42(10) ?
    N1 Cd1 O2W . . 85.73(8) ?
    N1 Cd1 O2W 4_656 . 87.62(8) ?
    O1W Cd1 O2W 4_656 4_656 174.42(10) ?
    O1W Cd1 O2W . 4_656 91.26(10) ?
    N1 Cd1 O2W . 4_656 87.62(8) ?
    N1 Cd1 O2W 4_656 4_656 85.73(8) ?
    O2W Cd1 O2W . 4_656 83.17(12) ?
    O4W Cd2 O4W . 4_757 91.14(13) ?
    O4W Cd2 N2 . 4_757 99.54(8) ?
    O4W Cd2 N2 4_757 4_757 82.74(8) ?
    O4W Cd2 N2 . . 82.74(8) ?
    O4W Cd2 N2 4_757 . 99.54(8) ?
    N2 Cd2 N2 4_757 . 176.79(11) ?
    O4W Cd2 O3W . 4_757 89.94(9) ?
    O4W Cd2 O3W 4_757 4_757 167.66(8) ?
    N2 Cd2 O3W 4_757 4_757 84.96(8) ?
    N2 Cd2 O3W . 4_757 92.80(8) ?
    O4W Cd2 O3W . . 167.66(8) ?
    O4W Cd2 O3W 4_757 . 89.94(9) ?
    N2 Cd2 O3W 4_757 . 92.80(8) ?
    N2 Cd2 O3W . . 84.96(8) ?
    O3W Cd2 O3W 4_757 . 91.63(13) ?
    O4 S1 O5 . . 113.53(15) ?
    O4 S1 O6 . . 111.66(14) ?
    O5 S1 O6 . . 111.87(14) ?
    O4 S1 C16 . . 107.83(13) ?
    O5 S1 C16 . . 106.75(12) ?
    O6 S1 C16 . . 104.60(12) ?
    C15 O3 H3 . . 118(3) ?
    Cd1 O1W H11 . . 114(4) ?
    Cd1 O1W H12 . . 115(4) ?
    H11 O1W H12 . . 106(5) ?
    Cd1 O2W H21 . . 123(3) ?
    Cd1 O2W H22 . . 105(3) ?
    H21 O2W H22 . . 106(4) ?
    Cd2 O3W H31 . . 116(3) ?
    Cd2 O3W H32 . . 114(3) ?
    H31 O3W H32 . . 111(4) ?
    Cd2 O4W H41 . . 119(3) ?
    Cd2 O4W H42 . . 115(3) ?
    H41 O4W H42 . . 111(4) ?
    H51 O5W H52 . . 111(5) ?
    C5 N1 C1 . . 117.4(2) ?
    C5 N1 Cd1 . . 118.16(18) ?
    C1 N1 Cd1 . . 123.94(19) ?
    C6 N2 C10 . . 117.0(2) ?
    C6 N2 Cd2 . . 122.33(17) ?
    C10 N2 Cd2 . . 120.25(18) ?
    N1 C1 C2 . . 122.7(3) ?
    N1 C1 H1 . . 118.7 ?
    C2 C1 H1 . . 118.7 ?
    C1 C2 C3 . . 120.0(3) ?
    C1 C2 H2 . . 120.0 ?
    C3 C2 H2 . . 120.0 ?
    C2 C3 C4 . . 116.8(3) ?
    C2 C3 C8 . . 121.7(2) ?
    C4 C3 C8 . . 121.4(3) ?
    C5 C4 C3 . . 119.6(3) ?
    C5 C4 H4 . . 120.2 ?
    C3 C4 H4 . . 120.2 ?
    N1 C5 C4 . . 123.5(3) ?
    N1 C5 H5 . . 118.2 ?
    C4 C5 H5 . . 118.2 ?
    N2 C6 C7 . . 123.5(2) ?
    N2 C6 H6 . . 118.3 ?
    C7 C6 H6 . . 118.3 ?
    C6 C7 C8 . . 119.7(3) ?
    C6 C7 H7 . . 120.1 ?
    C8 C7 H7 . . 120.1 ?
    C7 C8 C9 . . 116.7(2) ?
    C7 C8 C3 . . 122.6(3) ?
    C9 C8 C3 . . 120.6(3) ?
    C10 C9 C8 . . 120.0(3) ?
    C10 C9 H9 . . 120.0 ?
    C8 C9 H9 . . 120.0 ?
    N2 C10 C9 . . 123.1(3) ?
    N2 C10 H10 . . 118.5 ?
    C9 C10 H10 . . 118.5 ?
    O1 C11 O2 . . 122.9(3) ?
    O1 C11 C12 . . 118.5(2) ?
    O2 C11 C12 . . 118.6(3) ?
    C17 C12 C13 . . 118.8(2) ?
    C17 C12 C11 . . 121.7(2) ?
    C13 C12 C11 . . 119.4(2) ?
    C14 C13 C12 . . 120.8(2) ?
    C14 C13 H13 . . 119.6 ?
    C12 C13 H13 . . 119.6 ?
    C13 C14 C15 . . 120.4(3) ?
    C13 C14 H14 . . 119.8 ?
    C15 C14 H14 . . 119.8 ?
    O3 C15 C16 . . 118.5(2) ?
    O3 C15 C14 . . 122.4(3) ?
    C16 C15 C14 . . 119.1(2) ?
    C17 C16 C15 . . 120.0(2) ?
    C17 C16 S1 . . 120.2(2) ?
    C15 C16 S1 . . 119.8(2) ?
    C12 C17 C16 . . 120.9(2) ?
    C12 C17 H17 . . 119.5 ?
    C16 C17 H17 . . 119.5 ?
loop_
    _geom_torsion_atom_site_label_1
    _geom_torsion_atom_site_label_2
    _geom_torsion_atom_site_label_3
    _geom_torsion_atom_site_label_4
    _geom_torsion_site_symmetry_1
    _geom_torsion_site_symmetry_2
    _geom_torsion_site_symmetry_3
    _geom_torsion_site_symmetry_4
    _geom_torsion
    _geom_torsion_publ_flag
    O1W Cd1 N1 C5 4_656 . . . 152.5(2) ?
    O1W Cd1 N1 C5 . . . . 58.0(2) ?
    O2W Cd1 N1 C5 . . . . -116.4(2) ?
    O2W Cd1 N1 C5 4_656 . . . -33.0(2) ?
    O1W Cd1 N1 C1 4_656 . . . -36.2(2) ?
    O1W Cd1 N1 C1 . . . . -130.6(2) ?
    O2W Cd1 N1 C1 . . . . 55.0(2) ?
    O2W Cd1 N1 C1 4_656 . . . 138.3(2) ?
    O4W Cd2 N2 C6 . . . . 62.7(2) ?
    O4W Cd2 N2 C6 4_757 . . . 152.6(2) ?
    O3W Cd2 N2 C6 4_757 . . . -26.9(2) ?
    O3W Cd2 N2 C6 . . . . -118.3(2) ?
    O4W Cd2 N2 C10 . . . . -109.3(2) ?
    O4W Cd2 N2 C10 4_757 . . . -19.3(2) ?
    O3W Cd2 N2 C10 4_757 . . . 161.2(2) ?
    O3W Cd2 N2 C10 . . . . 69.8(2) ?
    C5 N1 C1 C2 . . . . 0.7(4) ?
    Cd1 N1 C1 C2 . . . . -170.7(2) ?
    N1 C1 C2 C3 . . . . -1.4(5) ?
    C1 C2 C3 C4 . . . . 1.2(4) ?
    C1 C2 C3 C8 . . . . -176.7(3) ?
    C2 C3 C4 C5 . . . . -0.4(4) ?
    C8 C3 C4 C5 . . . . 177.5(3) ?
    C1 N1 C5 C4 . . . . 0.2(4) ?
    Cd1 N1 C5 C4 . . . . 172.1(2) ?
    C3 C4 C5 N1 . . . . -0.3(5) ?
    C10 N2 C6 C7 . . . . 1.3(4) ?
    Cd2 N2 C6 C7 . . . . -170.8(2) ?
    N2 C6 C7 C8 . . . . -0.3(4) ?
    C6 C7 C8 C9 . . . . -1.6(4) ?
    C6 C7 C8 C3 . . . . 175.5(2) ?
    C2 C3 C8 C7 . . . . -31.4(4) ?
    C4 C3 C8 C7 . . . . 150.8(3) ?
    C2 C3 C8 C9 . . . . 145.6(3) ?
    C4 C3 C8 C9 . . . . -32.3(4) ?
    C7 C8 C9 C10 . . . . 2.4(4) ?
    C3 C8 C9 C10 . . . . -174.7(3) ?
    C6 N2 C10 C9 . . . . -0.4(4) ?
    Cd2 N2 C10 C9 . . . . 171.9(2) ?
    C8 C9 C10 N2 . . . . -1.5(5) ?
    O1 C11 C12 C17 . . . . 174.6(2) ?
    O2 C11 C12 C17 . . . . -4.0(4) ?
    O1 C11 C12 C13 . . . . -2.4(4) ?
    O2 C11 C12 C13 . . . . 179.0(2) ?
    C17 C12 C13 C14 . . . . 0.4(4) ?
    C11 C12 C13 C14 . . . . 177.5(3) ?
    C12 C13 C14 C15 . . . . -0.6(4) ?
    C13 C14 C15 O3 . . . . -179.9(3) ?
    C13 C14 C15 C16 . . . . 0.5(4) ?
    O3 C15 C16 C17 . . . . -179.8(2) ?
    C14 C15 C16 C17 . . . . -0.2(4) ?
    O3 C15 C16 S1 . . . . -0.8(3) ?
    C14 C15 C16 S1 . . . . 178.9(2) ?
    O4 S1 C16 C17 . . . . -123.5(2) ?
    O5 S1 C16 C17 . . . . 114.2(2) ?
    O6 S1 C16 C17 . . . . -4.5(3) ?
    O4 S1 C16 C15 . . . . 57.5(2) ?
    O5 S1 C16 C15 . . . . -64.9(2) ?
    O6 S1 C16 C15 . . . . 176.4(2) ?
    C13 C12 C17 C16 . . . . 0.0(4) ?
    C11 C12 C17 C16 . . . . -177.1(2) ?
    C15 C16 C17 C12 . . . . -0.1(4) ?
    S1 C16 C17 C12 . . . . -179.1(2) ?
loop_
    _geom_hbond_atom_site_label_D
    _geom_hbond_atom_site_label_H
    _geom_hbond_atom_site_label_A
    _geom_hbond_site_symmetry_A
    _geom_hbond_distance_DH
    _geom_hbond_distance_HA
    _geom_hbond_distance_DA
    _geom_hbond_angle_DHA
    O1w H11 O5 3_556 0.840(10)
                             1.930(10)
                                     2.762(4) 171(5)
    O1w H12 O1 . 0.840(10)
                         1.99(2) 2.805(3) 163(5)
    O2w H21 O6 8_566 0.840(10)
                             2.36(2) 3.136(3) 154(4)
    O2w H22 O5w 8_566 0.840(10)
                              1.850(10)
                                      2.685(4) 173(5)
    O3w H31 O2 6_667 0.840(10)
                             2.08(2) 2.858(3) 155(3)
    O3w H32 O6 7_766 0.840(10)
                             1.990(10)
                                     2.812(3) 167(4)
    O4w H41 O1 3_557 0.840(10)
                             1.840(10)
                                     2.675(3) 178(4)
    O4w H42 O4 4_656 0.840(10)
                             2.10(2) 2.869(3) 154(4)
    O5w H51 O2 . 0.840(10)
                         1.96(2) 2.779(3) 166(5)
    O5w H52 O6 4_655 0.840(10)
                             2.06(2) 2.850(4) 157(6)
    O3 H3 O2 3_456 0.840(10)
                           1.910(10)
                                   2.746(3) 176(4)
