# Supplementary material for: catena-Poly[[(tetra­aqua­cadmium)-μ-4,4′-bipyridine-κ2 N:N′] 4-hy­droxy-3-sulfonato­benzoate monohydrate]
Source: Acta Crystallogr Sect E Struct Rep Online. 2012 May 2;68(Pt 6):m715. doi: 10.1107/S1600536812018727 (PMC3379062; doi:10.1107/S1600536812018727)
Supplement: Supplementary file 2 [file e-68-0m715-Isup2.hkl]

# 
# h,k,l, Fc-squared, Fo-squared, sigma(Fo-squared) and status flag 
# 
data_I
_shelx_title '  Pbcn' 
_shelx_refln_list_code          4 
_shelx_F_calc_maximum      710.99 
_exptl_crystal_F_000      2320.00 
_reflns_d_resolution_high  0.7709 
 
loop_ 
 _symmetry_equiv_pos_as_xyz 
 'x, y, z' 
 '-x+1/2, -y+1/2, z+1/2' 
 'x+1/2, -y+1/2, -z' 
 '-x, y, -z+1/2' 
 '-x, -y, -z' 
 'x-1/2, y-1/2, -z-1/2' 
 '-x-1/2, y-1/2, z' 
 'x, -y, z-1/2' 
 
_cell_length_a    16.3246 
_cell_length_b    15.3063 
_cell_length_c    16.5084 
_cell_angle_alpha  90.000 
_cell_angle_beta   90.000 
_cell_angle_gamma  90.000 
 
_shelx_F_squared_multiplier     1.000 
 
loop_ 
 _refln_index_h 
 _refln_index_k 
 _refln_index_l 
 _refln_F_squared_calc 
 _refln_F_squared_meas 
 _refln_F_squared_sigma 
 _refln_observed_status 
   4   0   0   161044.28   149257.27   1734.11 o 
   6   0   0      171.48      257.21     76.35 o 
   8   0   0    74825.51    70728.72    853.64 o 
  10   0   0    24948.80    23628.21    345.54 o 
  12   0   0    40656.52    39103.30    557.82 o 
  14   0   0    55599.84    53824.55    849.24 o 
  16   0   0     2918.01     3376.23    275.46 o 
  18   0   0    12389.06    13028.50    367.68 o 
  20   0   0      344.94      146.93    187.54 o 
   3   1   0      122.14      121.61     20.60 o 
   5   1   0        1.39       19.04     26.93 o 
   7   1   0     2732.79     2686.73     57.98 o 
   9   1   0      803.25      886.75     55.99 o 
  11   1   0      848.85      915.42     74.83 o 
  13   1   0        0.50       58.93     55.64 o 
  15   1   0      267.21      255.86     74.19 o 
  17   1   0      244.09      285.92     88.65 o 
  19   1   0      114.31      135.96    110.98 o 
  21   1   0       35.10        0.84     91.39 o 
   2   2   0   126100.70   119821.58    851.12 o 
   4   2   0     5230.49     4791.98     70.20 o 
   6   2   0    12985.75    10885.27    112.43 o 
   8   2   0    16618.98    15241.45    159.34 o 
  10   2   0    67408.44    67192.65    622.73 o 
  12   2   0    67508.64    64585.24    641.35 o 
  14   2   0    15344.68    15122.54    237.33 o 
  16   2   0    19970.53    20582.70    310.56 o 
  18   2   0     6590.40     6573.76    230.74 o 
  20   2   0    10363.10    11079.68    289.70 o 
   1   3   0      835.47      785.27     26.75 o 
   3   3   0     1042.78      925.34     33.09 o 
   5   3   0      763.53      745.53     48.11 o 
   7   3   0     1330.93     1501.87     51.34 o 
   9   3   0     7098.97     7219.55    112.16 o 
  11   3   0      785.47      815.48     61.57 o 
  13   3   0     4715.21     4654.10    119.87 o 
  15   3   0     2511.55     2608.86    121.69 o 
  17   3   0     1788.88     1791.88    140.08 o 
  19   3   0     1257.95      962.22    277.62 o 
   0   4   0   505506.84   488550.81   7832.57 o 
   2   4   0    26240.98    25456.70    191.04 o 
   4   4   0    26899.34    24858.75    220.96 o 
   6   4   0    33607.52    31735.76    260.82 o 
   8   4   0    54457.80    52458.73    447.75 o 
  10   4   0    13842.49    13914.29    170.58 o 
  12   4   0      589.32      780.25     74.96 o 
  14   4   0     9551.93     8922.23    182.38 o 
  16   4   0       60.21      117.55     83.29 o 
  18   4   0     3465.63     3606.47    195.61 o 
  20   4   0       34.86       88.54     93.14 o 
   1   5   0    69050.64    66900.61    492.62 o 
   3   5   0    76942.34    75043.93    568.04 o 
   5   5   0    13561.26    13097.53    118.81 o 
   7   5   0    74943.10    72143.84    614.35 o 
   9   5   0     4672.75     4694.14     98.54 o 
  11   5   0    17427.20    17259.85    210.82 o 
  13   5   0      459.91      480.33     82.31 o 
  15   5   0     4472.90     4577.79    156.44 o 
  17   5   0      298.85      345.37    105.99 o 
  19   5   0     1723.13     1328.61    252.06 o 
   0   6   0      224.23      258.10     42.06 o 
   2   6   0     3275.02     3275.18     66.81 o 
   4   6   0     1597.86     1801.25     63.24 o 
   6   6   0      191.17      237.31     36.60 o 
   8   6   0      423.78      430.52     66.43 o 
  10   6   0      399.78      366.77     57.57 o 
  12   6   0      191.17      233.03     58.95 o 
  14   6   0      400.36      382.72     85.19 o 
  16   6   0       13.06       22.38     74.12 o 
  18   6   0      135.29       90.68    115.13 o 
  20   6   0       56.54       48.66     97.30 o 
   1   7   0    19035.73    18526.37    152.02 o 
   3   7   0    10867.15    10209.56    112.48 o 
   5   7   0    21729.32    20521.98    187.52 o 
   7   7   0     2157.02     2076.79     62.90 o 
   9   7   0    43047.20    41218.29    401.46 o 
  11   7   0     6694.15     6493.43    131.23 o 
  13   7   0    29048.99    28462.12    465.59 o 
  15   7   0    12475.27    12188.40    249.28 o 
  17   7   0     6409.61     6725.74    219.47 o 
  19   7   0     6430.27     7001.34    257.36 o 
   0   8   0      558.49      681.75     59.19 o 
   2   8   0    34243.33    35131.80    288.62 o 
   4   8   0     1013.03      945.33     46.35 o 
   6   8   0     8655.84     8989.47    116.55 o 
   8   8   0      350.41      348.74     53.25 o 
  10   8   0     2764.08     2692.85     92.37 o 
  12   8   0     4751.63     4615.03    122.00 o 
  14   8   0       84.23      115.58     95.48 o 
  16   8   0       29.08        4.11     80.68 o 
  18   8   0      244.55      246.65    107.02 o 
   1   9   0    92098.73    90993.03    797.27 o 
   3   9   0    53252.68    52137.36    447.99 o 
   5   9   0      108.84       63.83     39.79 o 
   7   9   0    14758.54    15073.84    180.55 o 
   9   9   0     2205.47     2289.49     85.29 o 
  11   9   0    19578.98    19651.82    259.02 o 
  13   9   0     3712.59     3869.44    139.48 o 
  15   9   0    10331.21    10580.45    232.75 o 
  17   9   0     1177.20     1221.86    125.43 o 
   0  10   0     6037.61     5716.54    178.66 o 
   2  10   0     7144.52     6762.12    105.87 o 
   4  10   0      703.62      797.23     61.59 o 
   6  10   0      262.94      301.87     50.98 o 
   8  10   0       16.63       32.16     44.49 o 
  10  10   0     1475.14     1621.37     84.78 o 
  12  10   0     4047.71     4183.23    136.30 o 
  14  10   0       97.26      123.29     83.93 o 
  16  10   0     8391.91     8365.69    251.91 o 
  18  10   0      341.54      333.90    120.86 o 
   1  11   0     9206.51     9309.52    126.90 o 
   3  11   0      938.14      978.86     58.87 o 
   5  11   0      387.41      505.74     53.71 o 
   7  11   0       75.70       69.59     49.77 o 
   9  11   0     3786.55     3970.13    110.21 o 
  11  11   0     2127.55     1948.42    102.08 o 
  13  11   0     6163.96     6144.62    165.98 o 
  15  11   0     2892.71     3028.22    149.75 o 
  17  11   0      183.65      217.06    110.28 o 
   0  12   0    11790.10    11477.88    234.57 o 
   2  12   0       52.62       86.31     48.97 o 
   4  12   0     4941.70     5006.62    104.07 o 
   6  12   0      127.24       91.75     48.94 o 
   8  12   0     1811.16     1663.50     94.37 o 
  10  12   0       77.52       40.40     54.33 o 
  12  12   0      579.89      490.25     80.07 o 
  14  12   0        2.39       70.98     73.81 o 
  16  12   0      555.31      542.47    129.84 o 
   1  13   0      673.50      726.34     66.58 o 
   3  13   0      623.50      588.74     63.44 o 
   5  13   0     4062.27     4469.92    141.00 o 
   7  13   0       10.57       84.69     56.37 o 
   9  13   0      125.88      111.81     65.81 o 
  11  13   0       88.59       66.51     64.60 o 
  13  13   0     1173.26     1287.82    106.71 o 
  15  13   0       13.02       28.77     87.78 o 
   0  14   0     9359.03     9710.27    227.53 o 
   2  14   0       66.03       92.78     60.44 o 
   4  14   0     9605.48     9368.45    171.90 o 
   6  14   0      750.73      651.98     75.05 o 
   8  14   0      101.43      152.88     71.01 o 
  10  14   0        1.08      115.46     85.75 o 
  12  14   0      160.21      319.91     96.37 o 
  14  14   0     1419.84     1336.44    153.51 o 
   1  15   0     2239.37     2479.40    104.46 o 
   3  15   0     4033.55     4433.18    149.17 o 
   5  15   0     2422.91     2575.34    115.82 o 
   7  15   0     2778.82     2844.61    114.51 o 
   9  15   0     5329.26     5540.11    229.75 o 
  11  15   0     2977.87     2660.43    153.32 o 
  13  15   0     1323.22     1165.40    139.42 o 
   0  16   0      213.63      271.15     98.43 o 
   2  16   0     1102.87     1281.66    110.51 o 
   4  16   0        2.55        4.22     58.98 o 
   6  16   0      784.45      683.83    125.01 o 
   8  16   0       33.46       26.60     62.66 o 
  10  16   0      399.53      334.96     94.63 o 
  12  16   0      812.20      782.21    135.84 o 
   1  17   0     6939.72     7475.63    215.41 o 
   3  17   0     8517.19     8991.02    215.24 o 
   5  17   0     4191.71     4334.98    156.00 o 
   7  17   0     4097.06     4359.00    158.68 o 
   9  17   0     3510.57     3456.79    182.06 o 
   0  18   0     1436.16     1269.81    208.16 o 
   2  18   0      308.62      218.73     97.35 o 
   4  18   0     1846.62     1357.37    190.33 o 
   6  18   0      316.94      135.15     83.69 o 
   8  18   0        0.56       63.22     82.72 o 
   1  19   0     4797.33     5446.54    264.42 o 
   3  19   0     1709.53     1286.63    250.53 o 
   5  19   0      654.97      408.08    130.43 o 
   2   1   1     4549.53     4269.49     32.47 o 
   3   1   1     8902.01     8956.25     49.39 o 
   4   1   1     1801.71     1821.61     29.87 o 
   5   1   1      889.04      984.61     29.72 o 
   6   1   1     1070.30     1223.86     30.55 o 
   7   1   1     2075.61     1819.61     36.62 o 
   8   1   1      564.98      657.69     33.63 o 
   9   1   1      226.93      177.96     27.99 o 
  10   1   1      447.60      437.69     36.89 o 
  11   1   1     8972.56     8565.60     99.59 o 
  12   1   1     3396.41     3284.08     77.62 o 
  13   1   1       54.43       80.58     42.29 o 
  14   1   1      812.03      791.49     58.34 o 
  15   1   1      284.88      255.88     54.38 o 
  16   1   1        3.67      -49.79     49.79 o 
  17   1   1       93.67      128.40     60.93 o 
  18   1   1       58.33       81.75     64.85 o 
  19   1   1      248.62      164.75     65.12 o 
  20   1   1       57.18      100.77     79.10 o 
  21   1   1        6.46      -29.12     85.34 o 
   1   2   1     2936.70     2870.38     26.42 o 
   2   2   1    41702.98    40340.01    172.82 o 
   3   2   1       70.14       80.91     14.24 o 
   4   2   1     7760.25     6965.09     50.26 o 
   5   2   1     1139.30     1151.15     27.48 o 
   6   2   1    24293.56    22115.49    131.10 o 
   7   2   1      487.35      550.22     27.68 o 
   8   2   1     4079.29     3769.20     53.40 o 
   9   2   1      231.13      235.72     30.04 o 
  10   2   1    20536.16    20078.07    152.43 o 
  11   2   1       86.78       89.77     37.93 o 
  12   2   1     9207.10     9073.67    112.22 o 
  13   2   1       49.22      130.32     42.45 o 
  14   2   1     4145.80     4286.57     94.29 o 
  15   2   1      734.81      755.39     60.84 o 
  16   2   1     6147.56     6587.12    132.41 o 
  17   2   1        4.89      -24.23     53.77 o 
  18   2   1     2891.25     3116.36    125.93 o 
  19   2   1        2.22      -44.48     65.18 o 
  21   2   1        0.01       33.88     75.37 o 
   1   3   1     7416.20     7216.33     40.06 o 
   2   3   1      529.43      561.86     17.74 o 
   3   3   1      233.38      319.27     17.40 o 
   4   3   1       88.51      101.79     16.23 o 
   5   3   1     1693.67     1498.39     32.66 o 
   6   3   1        3.09       26.54     19.13 o 
   7   3   1     3665.09     3645.66     47.67 o 
   8   3   1     1490.12     1583.20     40.30 o 
   9   3   1    20445.60    20149.11    143.74 o 
  10   3   1      581.89      612.69     39.19 o 
  11   3   1      489.44      609.52     47.70 o 
  12   3   1      939.76      997.42     53.67 o 
  13   3   1     7713.70     7901.02    126.02 o 
  14   3   1     3576.00     3587.95     86.51 o 
  15   3   1      283.06      306.16     53.23 o 
  16   3   1       27.62       -2.50     45.97 o 
  17   3   1      444.81      446.89     69.28 o 
  18   3   1       39.60      -12.46     66.92 o 
  19   3   1      260.13      111.27     67.63 o 
  20   3   1      108.78       86.83     69.00 o 
   0   4   1   155400.88   148701.28   1203.53 o 
   1   4   1      585.60      629.20     19.86 o 
   2   4   1     8940.66     8932.84     54.12 o 
   3   4   1    31726.38    31126.77    152.86 o 
   4   4   1    61819.82    58049.57    303.16 o 
   5   4   1      310.78      249.65     22.87 o 
   6   4   1    69705.84    67628.75    384.86 o 
   7   4   1      214.35      161.50     25.62 o 
   8   4   1    57346.55    53798.27    331.58 o 
   9   4   1      412.73      409.87     33.66 o 
  10   4   1    19140.32    18921.29    151.35 o 
  11   4   1       19.74       87.95     33.89 o 
  12   4   1    18124.53    18085.67    167.25 o 
  13   4   1      241.48      248.59     48.20 o 
  14   4   1     8214.11     8224.20    123.63 o 
  15   4   1      198.75      246.10     57.81 o 
  16   4   1     3268.66     3362.14     97.51 o 
  17   4   1      510.68      471.95     72.76 o 
  18   4   1     9697.14    10142.56    174.12 o 
  19   4   1       39.62       51.64     66.22 o 
  20   4   1     3698.81     3733.12    224.26 o 
   1   5   1     2587.11     2384.54     38.53 o 
   2   5   1    59589.58    60054.96    305.61 o 
   3   5   1    15638.38    15160.38     83.94 o 
   4   5   1     4623.09     4489.45     41.20 o 
   5   5   1      377.48      406.22     21.88 o 
   6   5   1     1003.55     1042.42     33.92 o 
   7   5   1     2720.22     2640.06     43.61 o 
   8   5   1     1057.57     1289.97     44.45 o 
   9   5   1       11.30       71.55     31.94 o 
  10   5   1      405.91      375.14     42.99 o 
  11   5   1     7043.15     7314.01     95.58 o 
  12   5   1        8.74       98.63     38.78 o 
  13   5   1      272.33      298.38     44.84 o 
  14   5   1       77.55       46.11     42.41 o 
  15   5   1      743.58      696.27     62.88 o 
  16   5   1        0.16       33.34     50.50 o 
  17   5   1        5.02       32.48     51.64 o 
  18   5   1      151.18      190.62     78.58 o 
  19   5   1      845.82      673.92    108.04 o 
  20   5   1       32.72       83.13     69.94 o 
   0   6   1    39907.64    39537.25    291.03 o 
   1   6   1     8667.75     8502.49     58.34 o 
   2   6   1    24555.30    22806.79    123.92 o 
   3   6   1      681.87      661.84     24.65 o 
   4   6   1    34839.20    34282.75    189.47 o 
   5   6   1      141.22      191.59     21.32 o 
   6   6   1    26346.28    24226.74    153.09 o 
   7   6   1      277.49      338.48     28.46 o 
   8   6   1    27174.55    26414.53    181.39 o 
   9   6   1       73.15      111.43     29.83 o 
  10   6   1    32079.25    30679.18    227.80 o 
  11   6   1      645.54      692.17     45.18 o 
  12   6   1    21440.89    21160.96    194.14 o 
  13   6   1      816.62      995.92     62.02 o 
  14   6   1     1542.94     1485.40     70.99 o 
  15   6   1     2045.35     2023.52     82.71 o 
  16   6   1    11328.85    11379.02    159.41 o 
  17   6   1        1.14      -58.57     58.57 o 
  18   6   1     4619.35     4822.25    127.13 o 
  19   6   1        6.93       33.14     66.51 o 
  20   6   1     6814.55     7156.34    174.57 o 
   1   7   1       69.28       33.57     18.43 o 
   2   7   1       92.49      142.58     21.64 o 
   3   7   1     4619.64     4589.03     50.25 o 
   4   7   1       17.02       -4.92     17.91 o 
   5   7   1      968.77     1059.01     32.97 o 
   6   7   1      399.82      522.69     29.98 o 
   7   7   1      416.89      453.42     30.07 o 
   8   7   1     2953.22     3192.72     54.31 o 
   9   7   1      753.33      814.30     42.93 o 
  10   7   1       89.56       94.02     35.16 o 
  11   7   1     2219.45     2188.34     65.01 o 
  12   7   1      333.15      364.10     45.12 o 
  13   7   1       28.53       -7.84     37.92 o 
  14   7   1     1422.71     1539.31     76.39 o 
  15   7   1       20.33       14.67     47.43 o 
  16   7   1      378.13      334.02     65.04 o 
  17   7   1      524.67      519.17     78.29 o 
  18   7   1        2.84       13.78     62.29 o 
  19   7   1       76.84      169.30     78.84 o 
   0   8   1   103306.94   101466.25    866.95 o 
   1   8   1      649.85      688.99     28.83 o 
   2   8   1     6325.69     6186.28     57.98 o 
   3   8   1     6185.02     6567.68     61.69 o 
   4   8   1     9185.72     9151.85     82.71 o 
   5   8   1     3555.69     3712.26     51.80 o 
   6   8   1     4328.90     4256.44     55.03 o 
   7   8   1       85.34      102.58     27.73 o 
   8   8   1    11234.37    10281.58    101.72 o 
   9   8   1       34.50       60.01     32.47 o 
  10   8   1     7273.74     7624.15     94.84 o 
  11   8   1      429.42      491.83     45.80 o 
  12   8   1    10102.33     9692.95    123.87 o 
  13   8   1        7.02      -39.50     39.50 o 
  14   8   1     5456.60     5766.31    125.31 o 
  15   8   1      116.40      184.80     58.20 o 
  16   8   1      223.21      210.39     65.81 o 
  17   8   1      553.90      604.31     79.23 o 
  18   8   1     3504.00     3348.29    130.49 o 
  19   8   1      106.13       94.58     73.16 o 
   1   9   1    34248.71    34061.07    210.70 o 
   2   9   1     3477.88     3741.93     50.57 o 
   3   9   1    15218.97    14714.81    110.82 o 
   4   9   1     4869.90     4761.85     58.75 o 
   5   9   1     5157.44     5103.89     64.24 o 
   6   9   1      838.25      874.62     38.38 o 
   7   9   1     9188.33     9066.46     98.65 o 
   8   9   1        1.24       36.99     29.32 o 
   9   9   1     7413.95     7395.27     93.56 o 
  10   9   1      499.43      551.93     47.35 o 
  11   9   1     6118.96     6087.80     93.27 o 
  12   9   1      121.14      141.93     46.89 o 
  13   9   1     5730.21     5711.82    105.46 o 
  14   9   1        6.51       30.07     47.14 o 
  15   9   1     4855.86     5027.92    112.83 o 
  16   9   1        0.32       71.39     62.92 o 
  17   9   1     1226.84     1180.47     97.16 o 
  18   9   1        0.62       26.92     63.71 o 
   0  10   1       72.25       54.34     45.28 o 
   1  10   1     2814.26     2847.83     54.83 o 
   2  10   1    11185.91    10983.87     98.35 o 
   3  10   1     1238.08     1476.09     42.15 o 
   4  10   1      721.51      779.63     41.84 o 
   5  10   1      100.42      150.96     29.86 o 
   6  10   1     1024.67     1143.67     44.81 o 
   7  10   1      201.94      283.27     36.15 o 
   8  10   1      105.69       72.75     32.80 o 
   9  10   1       16.60       10.32     31.86 o 
  10  10   1     3319.46     3217.53     78.34 o 
  11  10   1      402.58      407.17     53.35 o 
  12  10   1     2132.14     2118.10     75.23 o 
  13  10   1      615.17      512.23     59.91 o 
  14  10   1        0.87      -45.68     45.68 o 
  15  10   1      666.78      621.18     69.06 o 
  16  10   1     1039.09     1133.08     89.84 o 
  17  10   1       13.55       25.25     64.43 o 
  18  10   1       45.75        4.32     60.78 o 
   1  11   1    23694.58    23290.20    172.52 o 
   2  11   1      685.78      793.94     40.63 o 
   3  11   1    26003.89    25100.45    181.22 o 
   4  11   1       50.91       12.81     27.58 o 
   5  11   1    13695.36    14106.31    123.76 o 
   6  11   1     1257.00     1413.21     52.01 o 
   7  11   1    10262.36    10235.13    107.18 o 
   8  11   1      458.94      475.63     46.48 o 
   9  11   1    22966.64    23004.22    200.66 o 
  10  11   1      184.77      243.05     43.76 o 
  11  11   1    15009.65    15097.74    159.25 o 
  12  11   1       46.07       26.36     40.54 o 
  13  11   1    13115.18    13413.29    172.32 o 
  14  11   1      107.08      123.11     54.47 o 
  15  11   1     5121.69     5382.35    134.12 o 
  16  11   1      475.21      380.88     74.98 o 
  17  11   1     5725.38     5500.52    193.79 o 
   0  12   1     5061.66     5431.22    109.06 o 
   1  12   1       17.18      -20.71     29.72 o 
   2  12   1     1485.06     1711.02     53.91 o 
   3  12   1     1610.96     1755.75     53.47 o 
   4  12   1     1262.10     1481.85     52.37 o 
   5  12   1     1540.63     1737.31     59.09 o 
   6  12   1      469.08      492.62     42.46 o 
   7  12   1      822.06      863.99     48.64 o 
   8  12   1      120.40      156.25     41.92 o 
   9  12   1      643.26      639.84     54.13 o 
  10  12   1      146.12      218.65     47.28 o 
  11  12   1       17.50      -44.95     44.95 o 
  12  12   1       84.35      176.92     49.96 o 
  13  12   1        8.03       34.86     49.46 o 
  14  12   1       68.94       29.04     53.04 o 
  15  12   1      214.75      174.99     63.03 o 
  16  12   1      254.31      243.35     69.84 o 
   1  13   1    15145.88    15075.96    142.00 o 
   2  13   1      289.89      337.11     42.11 o 
   3  13   1    20264.34    20983.66    180.41 o 
   4  13   1      810.05      766.31     50.70 o 
   5  13   1    13254.72    13049.78    156.34 o 
   6  13   1        3.31       58.68     37.21 o 
   7  13   1    24292.91    24706.44    217.54 o 
   8  13   1       31.18       10.18     35.45 o 
   9  13   1    17452.34    17492.00    183.47 o 
  10  13   1      133.86      123.76     46.86 o 
  11  13   1    12387.02    12579.25    182.34 o 
  12  13   1       29.58      -46.04     51.73 o 
  13  13   1     4382.88     4499.72    125.35 o 
  14  13   1       61.77       53.15     57.78 o 
  15  13   1     6036.54     5991.14    145.01 o 
   0  14   1      343.41      357.62     60.56 o 
   1  14   1       33.50      -12.55     34.46 o 
   2  14   1      130.76      186.63     42.88 o 
   3  14   1     3816.79     3883.12     82.49 o 
   4  14   1       16.33        0.23     37.96 o 
   5  14   1        0.17        0.27     37.96 o 
   6  14   1       78.16       70.01     43.26 o 
   7  14   1        3.68       33.47     38.55 o 
   8  14   1       93.41      150.07     47.81 o 
   9  14   1      217.58      193.46     53.62 o 
  10  14   1       58.71       67.76     46.65 o 
  11  14   1        1.60       20.82     49.35 o 
  12  14   1       44.96       45.01     49.69 o 
  13  14   1       89.34      120.12     61.49 o 
  14  14   1       28.64      145.59     68.58 o 
   1  15   1     5736.39     6325.18    112.34 o 
   2  15   1      649.40      648.15     55.45 o 
   3  15   1     6889.36     6823.94    110.37 o 
   4  15   1       57.30       63.11     46.11 o 
   5  15   1     7820.87     8433.57    129.67 o 
   6  15   1      379.91      305.81     52.28 o 
   7  15   1     4329.08     4384.13    100.58 o 
   8  15   1       61.37       32.20     46.13 o 
   9  15   1     9203.89     9502.55    153.34 o 
  10  15   1      299.44      264.78     55.53 o 
  11  15   1     1986.11     1751.38     94.12 o 
  12  15   1       32.71       74.70     54.70 o 
  13  15   1     3838.98     4032.95    147.58 o 
   0  16   1      145.21      123.14     63.68 o 
   1  16   1       56.03      102.90     48.78 o 
   2  16   1      350.61      327.69     54.23 o 
   3  16   1        0.08        9.00     43.02 o 
   4  16   1     1027.15     1130.07     68.28 o 
   5  16   1      687.06      507.06     56.87 o 
   6  16   1     1093.33      861.82     89.16 o 
   7  16   1       67.65       69.47     48.01 o 
   8  16   1      354.97      316.25     62.83 o 
   9  16   1      378.05      301.51     64.00 o 
  10  16   1      663.29      671.43     69.59 o 
  11  16   1        0.15      -53.59     63.86 o 
  12  16   1       38.80       44.94     66.62 o 
   1  17   1     1374.11     1402.52     73.56 o 
   2  17   1       53.90      104.16     51.43 o 
   3  17   1     2621.02     2831.92    116.23 o 
   4  17   1      247.70      153.29     53.34 o 
   5  17   1        1.85       -4.35     41.70 o 
   6  17   1       14.69       61.39     50.90 o 
   7  17   1     1464.21     1400.08    108.94 o 
   8  17   1      106.25       97.99     61.14 o 
   9  17   1       84.90       59.32     58.09 o 
  10  17   1       20.82       18.84     68.40 o 
   0  18   1     1758.43     1759.92    120.85 o 
   1  18   1       59.24       63.99     57.29 o 
   2  18   1     2569.16     2436.50    121.50 o 
   3  18   1      151.69      137.45     64.36 o 
   4  18   1     1952.12     1727.90    168.27 o 
   5  18   1      504.89      273.66     67.82 o 
   6  18   1     1594.69     1290.78    178.14 o 
   7  18   1       36.86      -10.36     57.77 o 
   8  18   1     1437.73     1232.42    145.78 o 
   1  19   1        8.20      -53.96     57.50 o 
   2  19   1       30.44       50.24     55.80 o 
   3  19   1      171.53      220.09     72.31 o 
   4  19   1        1.11      -39.41     63.50 o 
   5  19   1        5.16       -9.76     55.44 o 
   6  19   1      356.60      207.87     70.38 o 
   2   0   2    71570.61    68080.72    427.80 o 
   3   0   2    16129.76    15808.84    113.29 o 
   4   0   2   112931.48   106551.86    812.28 o 
   5   0   2     6984.75     6726.17    101.00 o 
   6   0   2    17250.18    16364.33    146.48 o 
   7   0   2    10035.23    10003.49    120.78 o 
   8   0   2    29644.49    24751.27    274.52 o 
   9   0   2        3.84       -2.52     33.51 o 
  10   0   2    48515.00    45107.09    444.22 o 
  11   0   2      846.29      956.07     70.36 o 
  12   0   2    67223.59    65550.27    661.22 o 
  13   0   2     3498.66     3599.08    114.87 o 
  14   0   2    35208.95    34832.50    416.03 o 
  15   0   2      858.16      818.58     85.22 o 
  16   0   2    15633.34    15655.64    272.89 o 
  17   0   2      215.48      298.76     89.49 o 
  18   0   2    25125.18    25903.88    447.84 o 
  19   0   2      123.24      175.01     97.34 o 
  20   0   2    10155.38    10533.10    299.08 o 
  21   0   2        6.29      -52.32    100.08 o 
   1   1   2      899.09      971.64     19.29 o 
   2   1   2    20917.79    20113.24     90.99 o 
   3   1   2      167.33      237.36     16.50 o 
   4   1   2     8901.22     8751.54     57.41 o 
   5   1   2     1148.45     1207.54     32.63 o 
   6   1   2      227.87      175.74     22.89 o 
   7   1   2        0.16       26.27     21.36 o 
   8   1   2     2170.75     2442.78     45.71 o 
   9   1   2       34.84       99.07     33.00 o 
  10   1   2       36.77       21.09     28.72 o 
  11   1   2     1231.02     1180.82     47.54 o 
  12   1   2        5.32       78.13     38.57 o 
  13   1   2       16.01       47.88     40.59 o 
  14   1   2     2111.50     2317.08     75.36 o 
  15   1   2       85.58      109.59     49.80 o 
  16   1   2     1599.07     1654.12     87.67 o 
  17   1   2       13.84       27.03     53.11 o 
  18   1   2       17.44      -36.39     58.15 o 
  19   1   2       31.19       61.94     60.42 o 
  20   1   2      518.13       63.55     86.51 o 
  21   1   2       45.74       17.07     80.65 o 
   0   2   2    65558.39    64088.23    588.83 o 
   1   2   2    12623.57    12003.56     51.85 o 
   2   2   2   241040.09   236195.19   2149.22 o 
   3   2   2     8262.17     8130.45     46.27 o 
   4   2   2    55862.07    54202.83    274.18 o 
   5   2   2     4399.24     4297.43     45.87 o 
   6   2   2   101246.01    94813.38    545.47 o 
   7   2   2     7317.75     7236.53     67.38 o 
   8   2   2    27095.98    24959.88    160.21 o 
   9   2   2       25.99       46.12     26.37 o 
  10   2   2    43775.75    41160.33    270.55 o 
  11   2   2       91.90      118.17     35.81 o 
  12   2   2    36301.38    35525.16    268.99 o 
  13   2   2     2690.98     2807.84     74.21 o 
  14   2   2      279.85      334.13     49.51 o 
  15   2   2     1140.76     1199.05     67.95 o 
  16   2   2    21734.04    22333.02    235.34 o 
  17   2   2      725.77      724.43     75.00 o 
  18   2   2     4899.05     5029.35    136.94 o 
  19   2   2      111.86      130.05     68.55 o 
  20   2   2     7953.80     8593.55    189.78 o 
   1   3   2    28997.78    28834.15    124.74 o 
   2   3   2    26480.29    26737.13    118.62 o 
   3   3   2     2367.85     2437.83     28.14 o 
   4   3   2     1515.38     1564.37     24.27 o 
   5   3   2    21954.11    20970.91    118.67 o 
   6   3   2     6474.31     6818.19     56.04 o 
   7   3   2     4200.33     4048.91     51.89 o 
   8   3   2     8028.72     9118.61     80.27 o 
   9   3   2    12002.21    11633.21    101.82 o 
  10   3   2       29.68       62.15     28.23 o 
  11   3   2       63.78       70.45     37.52 o 
  12   3   2      271.52      224.52     41.93 o 
  13   3   2     2979.20     3090.54     78.36 o 
  14   3   2     3176.56     3282.03     89.05 o 
  15   3   2        2.92       -1.05     40.17 o 
  16   3   2      115.91      100.36     56.53 o 
  17   3   2      310.98      308.78     66.38 o 
  18   3   2      464.57      444.73     73.71 o 
  19   3   2      232.43      166.65     77.38 o 
  20   3   2      292.85      175.58     79.60 o 
   0   4   2    21337.61    21627.49    150.56 o 
   1   4   2     6576.48     6490.59     45.00 o 
   2   4   2    17770.68    18413.69     90.54 o 
   3   4   2    10653.14    10441.84     59.06 o 
   4   4   2    16346.58    14586.59     84.66 o 
   5   4   2     1469.30     1452.38     28.96 o 
   6   4   2    37653.75    37396.57    206.86 o 
   7   4   2     2312.86     2583.29     42.59 o 
   8   4   2     6591.85     5797.83     63.22 o 
   9   4   2      939.91      962.55     40.82 o 
  10   4   2    11805.37    11476.62    109.73 o 
  11   4   2      250.92      275.73     37.63 o 
  12   4   2     8356.51     7880.52    103.75 o 
  13   4   2     2844.56     2938.32     81.70 o 
  14   4   2     4809.64     4715.51     97.32 o 
  15   4   2      642.64      756.99     62.32 o 
  16   4   2     1286.66     1210.22     78.49 o 
  17   4   2       95.40       37.65     53.15 o 
  18   4   2     6476.30     6798.84    164.02 o 
  19   4   2        0.43       70.22     68.20 o 
  20   4   2     3136.13     3368.07    288.79 o 
   1   5   2     3019.99     3458.18     34.49 o 
   2   5   2    14028.75    13853.45     77.01 o 
   3   5   2    49118.73    46831.99    240.93 o 
   4   5   2       27.35       16.37     15.41 o 
   5   5   2     3987.48     4003.50     42.99 o 
   6   5   2     3425.91     3463.88     45.10 o 
   7   5   2    35051.16    33148.47    210.21 o 
   8   5   2     2102.76     2255.16     48.02 o 
   9   5   2     2611.69     2685.89     53.50 o 
  10   5   2     2918.56     2874.09     59.93 o 
  11   5   2    30469.08    29207.68    216.64 o 
  12   5   2     1605.54     1615.52     61.99 o 
  13   5   2      561.39      565.28     48.89 o 
  14   5   2      462.94      534.08     56.34 o 
  15   5   2    13224.70    13189.58    164.42 o 
  16   5   2        9.24       38.60     49.11 o 
  17   5   2     4023.16     3958.39    113.27 o 
  18   5   2       32.42       40.35     57.33 o 
  19   5   2     6884.46     7427.89    161.18 o 
  20   5   2       79.32       38.97     79.33 o 
   0   6   2     2253.88     2249.26     52.73 o 
   1   6   2     1349.64     1413.99     26.43 o 
   2   6   2      719.02      869.41     25.48 o 
   3   6   2     6654.07     6907.08     52.03 o 
   4   6   2      221.73      234.24     22.15 o 
   5   6   2      290.09      310.93     23.51 o 
   6   6   2      382.26      459.34     26.34 o 
   7   6   2      709.96      867.39     34.84 o 
   8   6   2       17.90       72.83     28.20 o 
   9   6   2     2341.75     2354.63     53.88 o 
  10   6   2       26.07       -2.44     28.39 o 
  11   6   2      293.78      339.18     45.18 o 
  12   6   2      206.22      209.67     42.91 o 
  13   6   2     1721.76     1758.37     68.66 o 
  14   6   2     2531.49     2526.38     75.39 o 
  15   6   2      187.47      219.96     56.26 o 
  16   6   2     1848.62     1775.44     81.07 o 
  17   6   2       86.31      109.25     64.75 o 
  18   6   2        2.23      -11.80     57.29 o 
  19   6   2      504.96      372.68     80.88 o 
  20   6   2       27.93       74.07     70.39 o 
   1   7   2    76744.03    75687.09    429.53 o 
   2   7   2     1038.02     1167.84     34.28 o 
   3   7   2    21792.00    21606.58    131.68 o 
   4   7   2      436.06      445.98     23.55 o 
   5   7   2    76792.36    75066.40    446.01 o 
   6   7   2     9994.40    10271.26     80.54 o 
   7   7   2    11060.12    10401.40     87.40 o 
   8   7   2      747.26      989.69     39.87 o 
   9   7   2    45149.65    44336.40    310.24 o 
  10   7   2     2749.93     3105.81     62.92 o 
  11   7   2       61.71      123.02     39.39 o 
  12   7   2        0.67        9.30     34.27 o 
  13   7   2    18063.41    18040.91    177.90 o 
  14   7   2      375.93      380.40     60.57 o 
  15   7   2     1419.60     1385.09     73.27 o 
  16   7   2       61.80      149.72     58.14 o 
  17   7   2     8675.85     8944.75    150.02 o 
  18   7   2       58.99       70.90     63.67 o 
  19   7   2     3115.56     3139.48    138.75 o 
   0   8   2    14702.68    15014.24    144.60 o 
   1   8   2     1059.64      970.03     30.26 o 
   2   8   2       78.60       36.33     19.91 o 
   3   8   2     1268.55     1262.80     32.12 o 
   4   8   2     1093.19     1152.24     33.81 o 
   5   8   2      114.91      103.40     23.98 o 
   6   8   2      535.92      486.06     30.24 o 
   7   8   2     2458.64     2739.48     48.38 o 
   8   8   2     1197.72     1227.73     46.66 o 
   9   8   2       47.66       33.59     32.84 o 
  10   8   2     4643.70     4705.85     79.88 o 
  11   8   2     2529.98     2589.08     69.33 o 
  12   8   2      202.13      221.06     49.07 o 
  13   8   2       47.46       51.77     39.52 o 
  14   8   2     2383.66     2323.97     75.98 o 
  15   8   2      651.37      629.75     69.39 o 
  16   8   2     1228.51     1078.45     80.80 o 
  17   8   2        7.51       70.20     61.84 o 
  18   8   2     1698.03     1825.02    114.63 o 
  19   8   2      374.66      280.28     85.68 o 
   1   9   2     6125.07     5838.80     64.84 o 
   2   9   2      261.48      292.12     26.55 o 
   3   9   2    44223.18    43460.52    267.95 o 
   4   9   2       10.30        3.06     21.29 o 
   5   9   2     3012.39     2996.01     47.99 o 
   6   9   2     1200.24     1289.32     42.91 o 
   7   9   2    15365.85    15270.40    124.47 o 
   8   9   2       11.50       20.52     29.14 o 
   9   9   2     1843.13     1793.34     52.99 o 
  10   9   2      206.65      167.54     37.30 o 
  11   9   2    27540.83    27171.45    224.90 o 
  12   9   2     1001.45      922.68     55.53 o 
  13   9   2     2949.85     3111.50     86.87 o 
  14   9   2      107.09      103.21     49.15 o 
  15   9   2    12263.92    12266.77    164.99 o 
  16   9   2      115.68      110.98     58.98 o 
  17   9   2     3681.65     3961.74    144.96 o 
  18   9   2       20.69       54.96     70.39 o 
   0  10   2     6698.63     6707.35    104.12 o 
   1  10   2       67.16       72.50     27.98 o 
   2  10   2    11156.46    10479.72     92.67 o 
   3  10   2      763.64      868.80     39.31 o 
   4  10   2     4496.20     4688.80     67.30 o 
   5  10   2      228.73      243.74     32.49 o 
   6  10   2     4727.04     4688.20     68.07 o 
   7  10   2       21.88       45.19     33.40 o 
   8  10   2      719.31      795.71     49.95 o 
   9  10   2      393.37      431.94     43.22 o 
  10  10   2     1187.22     1359.16     57.33 o 
  11  10   2      187.47      269.38     45.88 o 
  12  10   2     1319.72     1269.03     72.96 o 
  13  10   2       21.31       -9.02     44.35 o 
  14  10   2     1221.69     1142.73     82.58 o 
  15  10   2       21.38       66.32     54.75 o 
  16  10   2      103.56      142.95     60.72 o 
  17  10   2      313.34      271.93     72.16 o 
  18  10   2      328.12      156.15     73.36 o 
   1  11   2     6883.94     6640.95     78.93 o 
   2  11   2       81.65      101.14     30.20 o 
   3  11   2      822.09      873.03     40.88 o 
   4  11   2      255.45      262.19     37.01 o 
   5  11   2     6327.76     6608.81     79.10 o 
   6  11   2     1554.72     1650.99     50.99 o 
   7  11   2      386.59      376.26     39.50 o 
   8  11   2       38.85       62.21     32.09 o 
   9  11   2     9137.84     9416.19    113.57 o 
  10  11   2      408.24      372.03     45.39 o 
  11  11   2       60.89      103.72     42.86 o 
  12  11   2      347.14      424.87     52.08 o 
  13  11   2     2537.16     2751.45     83.43 o 
  14  11   2        4.90       94.48     49.85 o 
  15  11   2        3.74      -49.33     53.81 o 
  16  11   2      162.82       84.03     61.58 o 
  17  11   2     1354.56     1220.10    108.12 o 
   0  12   2     6044.64     6167.33    111.25 o 
   1  12   2     1116.09     1297.67     46.87 o 
   2  12   2     6449.49     6569.29     92.63 o 
   3  12   2     4845.82     4885.26     73.76 o 
   4  12   2     3043.16     3020.25     68.79 o 
   5  12   2       10.32       55.96     34.03 o 
   6  12   2      522.07      522.86     44.27 o 
   7  12   2      225.13      223.11     37.48 o 
   8  12   2      848.50      800.23     47.15 o 
   9  12   2       90.97       78.94     37.30 o 
  10  12   2      474.61      544.04     58.62 o 
  11  12   2      295.63      253.02     52.37 o 
  12  12   2       36.96      141.49     47.83 o 
  13  12   2       71.25       76.35     48.04 o 
  14  12   2      852.08      799.74     76.16 o 
  15  12   2       41.54       78.87     59.66 o 
  16  12   2      116.00      168.08     73.25 o 
   1  13   2     2150.15     2230.64     61.10 o 
   2  13   2      611.15      635.91     50.52 o 
   3  13   2      273.75      291.97     40.15 o 
   4  13   2      338.04      276.65     47.09 o 
   5  13   2      465.91      529.18     51.74 o 
   6  13   2        7.08        6.37     34.69 o 
   7  13   2       40.36       57.60     38.76 o 
   8  13   2      151.28      230.36     46.40 o 
   9  13   2     1260.22     1463.72     66.52 o 
  10  13   2       86.03      107.41     45.01 o 
  11  13   2      282.41      289.78     51.77 o 
  12  13   2      121.71      135.29     57.27 o 
  13  13   2      841.95      812.41     73.03 o 
  14  13   2      170.57      107.54     68.71 o 
  15  13   2      184.78      213.93     78.47 o 
   0  14   2     1977.83     2169.54    101.13 o 
   1  14   2       18.52       65.69     36.87 o 
   2  14   2     1403.19     1382.44     59.58 o 
   3  14   2      486.40      468.17     49.06 o 
   4  14   2      430.88      492.00     55.35 o 
   5  14   2       93.24       93.05     41.44 o 
   6  14   2      112.66      120.55     43.29 o 
   7  14   2       52.80       96.19     43.17 o 
   8  14   2      960.52      976.45     67.22 o 
   9  14   2      355.11      349.91     59.47 o 
  10  14   2        2.43       12.61     42.51 o 
  11  14   2       39.98       64.50     48.32 o 
  12  14   2       95.37      118.98     57.73 o 
  13  14   2       15.91       34.61     59.96 o 
  14  14   2      554.97      565.00     94.02 o 
   1  15   2     4486.29     5031.34     95.45 o 
   2  15   2        0.31       31.28     40.55 o 
   3  15   2     6509.04     6579.24    107.20 o 
   4  15   2      363.79      315.21     53.56 o 
   5  15   2     3864.17     4104.57     98.68 o 
   6  15   2      117.94      147.20     49.51 o 
   7  15   2     5265.06     5420.06    108.45 o 
   8  15   2       77.98       95.67     47.82 o 
   9  15   2     2100.61     2069.00    103.92 o 
  10  15   2        0.27       73.35     54.07 o 
  11  15   2     2965.74     3031.68    120.85 o 
  12  15   2      151.47      219.64     84.25 o 
  13  15   2     1796.38     1777.14    109.83 o 
   0  16   2      120.76      166.33     67.76 o 
   1  16   2      300.13      293.16     52.28 o 
   2  16   2     3403.66     3644.56     94.13 o 
   3  16   2      476.26      484.10     55.91 o 
   4  16   2      110.25       90.15     47.38 o 
   5  16   2      257.54      181.91     53.31 o 
   6  16   2     1359.64     1301.81     78.37 o 
   7  16   2      565.71      392.76     66.84 o 
   8  16   2      396.51      249.67     56.10 o 
   9  16   2      141.68      132.31     57.51 o 
  10  16   2        1.94       -5.18     59.02 o 
  11  16   2        3.45       24.39     63.73 o 
  12  16   2      280.00      227.42     86.28 o 
   1  17   2     6140.55     6438.07    134.02 o 
   2  17   2       31.63       40.15     49.25 o 
   3  17   2     3379.01     3936.98    101.61 o 
   4  17   2       14.21       -0.03     42.47 o 
   5  17   2     1947.87     1857.05    108.39 o 
   6  17   2        5.75       12.29     46.94 o 
   7  17   2     4381.02     4551.72    165.50 o 
   8  17   2       17.81        4.90     55.40 o 
   9  17   2     3808.63     4048.99    140.15 o 
  10  17   2       69.43       29.20     65.91 o 
   0  18   2      286.00      244.50     89.89 o 
   1  18   2      126.31       55.54     51.97 o 
   2  18   2       12.97       50.02     54.97 o 
   3  18   2      159.32      116.83     56.62 o 
   4  18   2       41.52       38.89     53.58 o 
   5  18   2      209.16      143.60     59.18 o 
   6  18   2      247.60      137.95     67.90 o 
   7  18   2      195.09      145.86     67.78 o 
   8  18   2      148.76      170.50     74.59 o 
   1  19   2     4422.56     4645.59    155.40 o 
   2  19   2       37.31       57.62     59.71 o 
   3  19   2     3242.52     1667.83    355.37 o 
   4  19   2       31.12        6.43     55.61 o 
   5  19   2     3283.90     2542.04    339.28 o 
   1   1   3      247.22      311.22     16.15 o 
   2   1   3     1650.53     1560.58     23.61 o 
   3   1   3    10424.98     9852.16     57.07 o 
   4   1   3     8079.94     7323.63     49.08 o 
   5   1   3      639.53      599.36     23.26 o 
   6   1   3     3267.75     3615.72     42.58 o 
   7   1   3     1541.75     1826.62     38.23 o 
   8   1   3     2188.17     2344.07     42.01 o 
   9   1   3     1658.05     1841.73     48.96 o 
  10   1   3     4728.93     4715.94     70.21 o 
  11   1   3     2692.87     2700.23     65.39 o 
  12   1   3        0.82       23.35     36.89 o 
  13   1   3      929.64     1032.91     60.11 o 
  14   1   3     4594.13     4906.27     98.42 o 
  15   1   3     3834.41     4168.96    101.37 o 
  16   1   3      121.88      182.40     53.78 o 
  17   1   3      403.45      393.09     66.52 o 
  18   1   3       16.69      -16.84     53.84 o 
  19   1   3      504.58      215.05     74.22 o 
  20   1   3      107.17       56.85     68.20 o 
   0   2   3    12996.75    12093.18    106.26 o 
   1   2   3      399.63      407.20     17.31 o 
   2   2   3    58130.22    55786.73    291.93 o 
   3   2   3     3144.44     2968.13     30.05 o 
   4   2   3    15161.18    14570.87     82.37 o 
   5   2   3      179.24      189.92     17.88 o 
   6   2   3    48568.00    47725.80    258.70 o 
   7   2   3      399.42      476.36     27.92 o 
   8   2   3     3910.18     3787.08     50.44 o 
   9   2   3       21.30       45.41     26.46 o 
  10   2   3     7804.89     7461.25     85.63 o 
  11   2   3      103.84      118.75     37.71 o 
  12   2   3     2637.02     2643.11     70.94 o 
  13   2   3      257.55      274.99     48.29 o 
  14   2   3     5935.56     5904.06    107.82 o 
  15   2   3      143.01       96.42     46.62 o 
  16   2   3     3865.03     4133.22    114.14 o 
  17   2   3      194.16      310.38     61.50 o 
  18   2   3     3483.60     3520.55    122.55 o 
  19   2   3       79.11       98.22     68.71 o 
  20   2   3     2833.17     2258.31    403.77 o 
   1   3   3    18015.09    17381.66     92.56 o 
   2   3   3    13480.06    13786.31    103.27 o 
   3   3   3     1021.86     1080.77     17.59 o 
   4   3   3     2214.07     2209.78     25.22 o 
   5   3   3    18403.89    16971.93     98.27 o 
   6   3   3     9036.73     9090.80     67.01 o 
   7   3   3     7374.33     7270.28     62.61 o 
   8   3   3       16.53       60.83     22.50 o 
   9   3   3     3417.20     3084.02     52.94 o 
  10   3   3     7971.42     8046.86     89.76 o 
  11   3   3       21.74       -4.98     27.98 o 
  12   3   3     3504.37     3674.59     79.69 o 
  13   3   3     7808.18     7808.59    111.09 o 
  14   3   3      539.31      603.47     64.64 o 
  15   3   3      385.05      354.47     58.59 o 
  16   3   3      216.37      281.25     64.18 o 
  17   3   3     2174.38     2396.78    105.37 o 
  18   3   3      162.65      143.66     63.28 o 
  19   3   3      216.90      202.74     71.26 o 
  20   3   3       19.17      -20.83     68.27 o 
   0   4   3      469.33      375.62     24.80 o 
   1   4   3     3609.34     3567.19     39.01 o 
   2   4   3    28804.75    28697.17    133.89 o 
   3   4   3     5333.16     5244.50     35.73 o 
   4   4   3    49996.45    46055.31    233.86 o 
   5   4   3     6438.86     6986.79     51.66 o 
   6   4   3    56587.11    54772.78    300.24 o 
   7   4   3     2228.82     2171.59     38.94 o 
   8   4   3    44369.24    41870.64    259.35 o 
   9   4   3       88.23       88.03     25.97 o 
  10   4   3    21140.47    20524.60    230.87 o 
  11   4   3      118.59      152.69     36.85 o 
  12   4   3    12590.32    12383.14    129.65 o 
  13   4   3       91.66      159.99     44.51 o 
  14   4   3    10537.48    10466.14    133.27 o 
  15   4   3       11.50      -46.47     46.47 o 
  16   4   3    12127.76    12244.37    176.37 o 
  17   4   3      174.47      244.02     62.56 o 
  18   4   3     8591.42     8822.80    177.29 o 
  19   4   3       22.83       40.56     63.69 o 
  20   4   3     3546.51     3853.85    260.39 o 
   1   5   3     2764.30     2746.63     29.55 o 
   2   5   3    30351.56    30232.73    162.28 o 
   3   5   3     1537.54     1450.01     27.58 o 
   4   5   3     9265.42     9360.78     56.83 o 
   5   5   3      750.16      827.48     28.31 o 
   6   5   3     8300.91     8704.88     67.00 o 
   7   5   3     6498.73     6320.34     58.57 o 
   8   5   3     6150.04     6269.92     68.71 o 
   9   5   3     3726.75     3764.78     58.91 o 
  10   5   3     2660.76     2648.79     55.28 o 
  11   5   3     2498.52     2564.48     59.89 o 
  12   5   3     1303.73     1366.19     65.07 o 
  13   5   3       71.54      145.70     43.34 o 
  14   5   3     2010.85     2141.64     80.59 o 
  15   5   3     1636.55     1805.55     79.67 o 
  16   5   3      536.67      603.21     66.63 o 
  17   5   3      298.77      198.47     62.85 o 
  18   5   3      103.59       44.20     58.57 o 
  19   5   3      790.40      636.33     97.67 o 
  20   5   3       54.56       48.29     69.34 o 
   0   6   3    35530.73    34836.45    258.41 o 
   1   6   3      463.48      501.32     19.72 o 
   2   6   3    34564.77    32697.84    168.46 o 
   3   6   3       67.51       94.10     15.03 o 
   4   6   3    45292.84    45126.15    239.98 o 
   5   6   3      151.19      142.93     19.20 o 
   6   6   3    60145.81    57894.29    341.67 o 
   7   6   3      223.28      225.48     23.27 o 
   8   6   3    24137.48    22916.99    154.15 o 
   9   6   3     1868.87     1998.70     53.84 o 
  10   6   3    19459.28    18050.32    149.60 o 
  11   6   3        1.10       62.40     36.17 o 
  12   6   3    10584.03    10204.20    126.05 o 
  13   6   3      213.80      183.90     44.23 o 
  14   6   3     7985.17     7723.31    118.39 o 
  15   6   3       43.23       65.53     46.80 o 
  16   6   3     6428.55     6637.96    127.53 o 
  17   6   3      774.85      622.70     81.56 o 
  18   6   3     3873.45     4197.44    120.75 o 
  19   6   3      176.72      231.94     73.75 o 
   1   7   3     4367.87     4562.29     47.03 o 
   2   7   3     3679.65     3665.20     38.48 o 
   3   7   3      743.93      778.13     24.75 o 
   4   7   3       67.02      104.71     19.31 o 
   5   7   3       78.66      142.56     20.55 o 
   6   7   3      757.34      856.45     27.91 o 
   7   7   3     1327.49     1464.39     38.87 o 
   8   7   3       79.07      102.58     27.13 o 
   9   7   3     1001.78     1012.72     41.15 o 
  10   7   3     1156.31     1231.89     47.03 o 
  11   7   3      805.45      790.62     46.42 o 
  12   7   3     2203.25     2141.92     65.97 o 
  13   7   3      652.24      675.34     56.45 o 
  14   7   3       32.99       20.95     42.96 o 
  15   7   3     1668.95     1633.62    109.68 o 
  16   7   3      577.38      425.54     65.14 o 
  17   7   3      101.03      180.18     59.98 o 
  18   7   3       33.06      -28.29     63.68 o 
  19   7   3      136.82      106.03     73.72 o 
   0   8   3     9467.93     8410.21     91.45 o 
   1   8   3     3499.14     3673.25     45.57 o 
   2   8   3    20840.58    20977.63    129.00 o 
   3   8   3      142.27      161.01     22.20 o 
   4   8   3     5741.21     5334.41     54.26 o 
   5   8   3       45.78       49.90     22.36 o 
   6   8   3     6843.51     7220.83     69.15 o 
   7   8   3      565.71      514.89     28.86 o 
   8   8   3     7791.69     7647.22     78.88 o 
   9   8   3      120.93       60.66     29.66 o 
  10   8   3     3647.63     3898.20     67.96 o 
  11   8   3        4.61      -33.57     33.57 o 
  12   8   3     5826.89     5475.53     98.92 o 
  13   8   3     1732.33     1861.65     67.81 o 
  14   8   3     5215.35     5273.09    101.20 o 
  15   8   3        6.88      -23.81     44.99 o 
  16   8   3     4334.84     4306.55    164.08 o 
  17   8   3       95.86       57.04     60.87 o 
  18   8   3     2831.14     2661.52    219.97 o 
  19   8   3       18.82       74.40     75.92 o 
   1   9   3     8724.47     8840.93     76.31 o 
   2   9   3      726.51      828.15     38.08 o 
   3   9   3    16477.36    16024.59    113.56 o 
   4   9   3     2448.90     2299.96     50.76 o 
   5   9   3     9257.90     9038.54     77.94 o 
   6   9   3     1136.69     1139.95     35.31 o 
   7   9   3     8113.89     8078.71     85.59 o 
   8   9   3        0.02       -4.97     25.77 o 
   9   9   3     6090.74     6059.40     81.18 o 
  10   9   3      125.37       58.91     33.07 o 
  11   9   3    14296.58    14078.14    143.22 o 
  12   9   3      209.12      202.22     42.95 o 
  13   9   3     3770.56     3881.35     91.50 o 
  14   9   3       98.05      152.54     48.95 o 
  15   9   3     4602.88     4683.28    107.49 o 
  16   9   3      430.72      302.62     64.92 o 
  17   9   3     2167.26     1724.83    199.53 o 
  18   9   3      205.93      137.01     71.89 o 
   0  10   3      133.99      166.50     38.84 o 
   1  10   3     1018.57     1122.83     37.82 o 
   2  10   3    10122.84     9849.13     89.27 o 
   3  10   3       22.38        8.93     23.46 o 
   4  10   3      251.98      302.64     29.51 o 
   5  10   3     1416.63     1342.00     39.93 o 
   6  10   3     4512.29     4383.85     65.58 o 
   7  10   3       37.77       81.57     36.68 o 
   8  10   3      349.53      330.63     36.91 o 
   9  10   3      671.05      787.98     49.30 o 
  10  10   3     3309.69     3301.61     70.07 o 
  11  10   3       13.54       39.62     34.89 o 
  12  10   3      161.43      180.97     42.56 o 
  13  10   3        3.59       -6.80     40.48 o 
  14  10   3      398.86      314.33     56.60 o 
  15  10   3        7.11       21.99     50.93 o 
  16  10   3      260.16      186.30     60.78 o 
  17  10   3       50.29       41.67     60.96 o 
  18  10   3        7.58       -6.05     78.68 o 
   1  11   3    35853.75    35254.41    263.36 o 
   2  11   3      602.68      671.15     39.80 o 
   3  11   3    19651.90    19169.27    153.90 o 
   4  11   3       21.10      -13.70     29.95 o 
   5  11   3    21502.29    21693.49    171.08 o 
   6  11   3       19.27       48.12     30.89 o 
   7  11   3    20315.71    20190.78    166.77 o 
   8  11   3       41.90       24.31     28.59 o 
   9  11   3    16728.36    16656.97    153.87 o 
  10  11   3       59.88       -1.51     33.66 o 
  11  11   3     4228.81     4318.38     93.34 o 
  12  11   3      166.09      179.62     52.55 o 
  13  11   3    13079.83    13019.91    166.85 o 
  14  11   3      180.18      224.03     54.47 o 
  15  11   3     6796.99     6701.72    137.89 o 
  16  11   3      120.32      125.47     67.17 o 
  17  11   3     4571.62     4692.27    153.02 o 
   0  12   3      275.08      310.04     54.67 o 
   1  12   3      809.53      974.86     46.62 o 
   2  12   3      205.59      238.34     38.37 o 
   3  12   3      599.56      692.59     42.32 o 
   4  12   3      189.52      196.57     39.65 o 
   5  12   3       14.81       18.21     34.55 o 
   6  12   3       70.95       71.77     34.25 o 
   7  12   3      790.44      727.13     45.94 o 
   8  12   3      661.18      641.43     49.45 o 
   9  12   3       15.07       28.33     34.87 o 
  10  12   3      354.91      357.57     52.54 o 
  11  12   3      520.68      567.99     53.49 o 
  12  12   3      456.61      343.04     50.85 o 
  13  12   3      496.93      508.61     65.53 o 
  14  12   3       39.38      142.17     66.17 o 
  15  12   3       32.74       66.03     67.28 o 
  16  12   3        0.22       45.89     65.66 o 
   1  13   3    10219.21    10632.51    112.89 o 
   2  13   3        7.28       41.11     33.77 o 
   3  13   3    19894.48    20140.60    177.83 o 
   4  13   3      383.97      403.14     44.99 o 
   5  13   3    18654.69    18569.35    165.67 o 
   6  13   3      664.90      781.63     53.52 o 
   7  13   3    15329.67    15643.34    159.20 o 
   8  13   3      208.21      247.49     45.31 o 
   9  13   3     8557.71     8501.49    129.13 o 
  10  13   3      436.53      445.47     50.54 o 
  11  13   3    14073.25    14219.41    172.84 o 
  12  13   3       43.71       98.93     53.55 o 
  13  13   3     4466.26     4745.29    129.58 o 
  14  13   3       47.99       11.13     56.59 o 
  15  13   3     7323.18     7748.74    215.83 o 
   0  14   3      118.38        9.30     61.15 o 
   1  14   3       94.82      146.17     38.81 o 
   2  14   3      144.66      133.08     41.22 o 
   3  14   3     2018.66     2212.09     62.61 o 
   4  14   3      215.69      216.69     48.83 o 
   5  14   3      739.74      701.38     53.06 o 
   6  14   3       57.11       18.41     36.12 o 
   7  14   3      811.78      842.45     60.18 o 
   8  14   3      241.85      228.31     49.24 o 
   9  14   3      297.87      326.63     52.14 o 
  10  14   3      165.22      146.29     49.58 o 
  11  14   3      785.96      719.12     76.40 o 
  12  14   3       45.06       11.28     57.02 o 
  13  14   3       94.69      134.41     69.69 o 
  14  14   3        8.39      -77.70     77.70 o 
   1  15   3     7198.97     7590.00    119.69 o 
   2  15   3        7.59      -35.15     39.44 o 
   3  15   3     4630.23     4824.96     92.38 o 
   4  15   3      142.62      182.42     44.46 o 
   5  15   3    10762.39    11174.10    142.59 o 
   6  15   3       31.06       36.09     43.05 o 
   7  15   3     6577.09     6222.15    116.22 o 
   8  15   3       99.65      119.72     49.67 o 
   9  15   3     9596.87     9645.83    138.68 o 
  10  15   3      132.30      141.81     63.17 o 
  11  15   3      345.38      252.23     66.99 o 
  12  15   3       58.11       73.93     81.52 o 
  13  15   3     5396.94     5757.96    181.25 o 
   0  16   3     1447.48     1465.12     98.76 o 
   1  16   3       27.69       51.57     47.75 o 
   2  16   3     1942.59     1977.92     71.69 o 
   3  16   3     1095.52     1082.03     71.78 o 
   4  16   3       41.40       71.88     45.03 o 
   5  16   3       13.77      -26.14     40.01 o 
   6  16   3      616.76      499.58     69.88 o 
   7  16   3      236.63      107.96     50.17 o 
   8  16   3      722.56      555.09     78.91 o 
   9  16   3      135.77       75.24     59.54 o 
  10  16   3       15.41       59.66     58.02 o 
  11  16   3      543.99      372.38     89.86 o 
  12  16   3      817.55      708.26    122.44 o 
   1  17   3      353.51      316.18     62.74 o 
   2  17   3       21.85       -0.96     44.16 o 
   3  17   3     1273.19     1349.07     75.95 o 
   4  17   3      473.64      501.99     61.57 o 
   5  17   3      612.34      369.88     64.92 o 
   6  17   3      613.07      335.18     60.82 o 
   7  17   3     1196.28     1054.25    158.12 o 
   8  17   3      684.70      533.69    105.72 o 
   9  17   3       10.25       23.63     68.93 o 
  10  17   3      130.30      177.67    106.78 o 
   0  18   3     1586.33     1299.16    249.90 o 
   1  18   3       60.88       33.72     52.77 o 
   2  18   3     1400.19     1074.14    146.74 o 
   3  18   3       90.16       62.99     57.30 o 
   4  18   3     1601.01     1127.73    154.27 o 
   5  18   3        1.07       49.37     60.44 o 
   6  18   3     1230.98      983.76    149.92 o 
   7  18   3      127.11      129.92     72.84 o 
   8  18   3      860.26      593.66    111.92 o 
   1  19   3       49.67       56.37     58.90 o 
   2  19   3        0.40       96.30     64.76 o 
   3  19   3      111.58       95.89     64.92 o 
   4  19   3       66.51       46.28     73.27 o 
   5  19   3        0.24      147.44     79.90 o 
   0   0   4   174597.13   169060.19   1926.53 o 
   1   0   4     2780.79     2641.98     49.91 o 
   2   0   4    13564.02    12653.65     97.20 o 
   3   0   4     4375.93     4055.92     49.62 o 
   4   0   4   147739.25   140907.75   1163.65 o 
   5   0   4    30137.91    29997.80    220.10 o 
   6   0   4    88429.88    85163.50    685.65 o 
   7   0   4     3509.79     3685.65     70.30 o 
   8   0   4   139655.83   135207.31   1246.50 o 
   9   0   4      164.97      115.63     51.61 o 
  10   0   4    30898.69    28681.31    277.09 o 
  11   0   4      473.86      561.69     60.04 o 
  12   0   4    11467.16    11850.12    171.94 o 
  13   0   4      442.28      514.77     72.17 o 
  14   0   4    36824.27    36747.54    449.94 o 
  15   0   4      173.87      110.49     76.21 o 
  16   0   4    12589.38    13241.75    243.10 o 
  17   0   4        4.03       40.70     72.73 o 
  18   0   4    13864.98    14598.51    303.26 o 
  19   0   4      518.52      233.78    102.11 o 
  20   0   4     3345.52     2444.30    496.58 o 
   1   1   4     1538.29     1541.45     20.02 o 
   2   1   4    20355.58    20041.92    104.46 o 
   3   1   4     2063.74     2118.04     28.82 o 
   4   1   4    25502.07    23819.06    126.04 o 
   5   1   4       14.75       53.32     17.57 o 
   6   1   4     6892.11     7118.21     58.94 o 
   7   1   4      196.85      241.49     24.10 o 
   8   1   4     8427.92     8685.26     80.64 o 
   9   1   4        2.46       24.67     25.55 o 
  10   1   4      174.39       54.99     31.11 o 
  11   1   4        0.21       24.42     31.73 o 
  12   1   4     8618.75     8837.16    116.41 o 
  13   1   4       11.57       23.09     42.52 o 
  14   1   4      516.15      705.72     60.82 o 
  15   1   4        2.77       20.87     42.87 o 
  16   1   4     2491.03     2865.46    105.03 o 
  17   1   4       43.86       68.27     54.85 o 
  18   1   4      399.15      481.13     87.41 o 
  19   1   4        1.13       -9.72     60.37 o 
  20   1   4        0.14      -25.73     63.81 o 
   0   2   4     5135.41     4462.45     52.43 o 
   1   2   4     3764.60     3417.22     26.54 o 
   2   2   4   139730.80   137269.86   1935.44 o 
   3   2   4     2647.92     2356.99     31.30 o 
   4   2   4    25671.95    24645.46    121.68 o 
   5   2   4    12496.17    12181.42     77.59 o 
   6   2   4   120536.98   119049.76    714.99 o 
   7   2   4      809.33      865.07     31.29 o 
   8   2   4    24305.87    22272.15    157.93 o 
   9   2   4       17.02       42.23     26.40 o 
  10   2   4    28380.68    27004.66    185.56 o 
  11   2   4      591.73      722.35     46.17 o 
  12   2   4    11167.04    10828.16    116.44 o 
  13   2   4     2188.02     2347.59     69.81 o 
  14   2   4    31640.43    31122.45    268.27 o 
  15   2   4        0.18      -46.78     46.78 o 
  16   2   4    17217.84    17423.65    219.06 o 
  17   2   4        7.54       -5.94     51.35 o 
  18   2   4     4345.08     4717.80    127.72 o 
  19   2   4      140.69      108.10     67.39 o 
  20   2   4     9707.92    10035.34    236.91 o 
   1   3   4     1217.13     1142.24     15.54 o 
   2   3   4     6055.80     5455.86     59.94 o 
   3   3   4       69.79       94.13     24.05 o 
   4   3   4      124.23      111.07     13.68 o 
   5   3   4    10760.44     9857.36     62.04 o 
   6   3   4     1171.52     1310.23     28.55 o 
   7   3   4     6207.62     5958.44     60.38 o 
   8   3   4      152.67      141.54     24.76 o 
   9   3   4     6267.24     5733.69     66.66 o 
  10   3   4     2618.92     2907.27     60.91 o 
  11   3   4      154.74      209.86     38.44 o 
  12   3   4      513.96      534.79     45.32 o 
  13   3   4     6927.38     6775.27    101.24 o 
  14   3   4       13.54       75.14     47.24 o 
  15   3   4      608.22      764.81     61.29 o 
  16   3   4     1355.38     1376.88     78.95 o 
  17   3   4      850.74      884.93     75.35 o 
  18   3   4       15.58       54.14     63.77 o 
  19   3   4      541.97      324.91     77.61 o 
  20   3   4       56.80       48.38     66.34 o 
   0   4   4    62261.11    60292.95    414.42 o 
   1   4   4       52.09       68.42     14.58 o 
   2   4   4    18675.87    18061.25     97.53 o 
   3   4   4       21.30       40.55     23.54 o 
   4   4   4    14713.53    13439.74     80.91 o 
   5   4   4     4677.52     4740.45     38.68 o 
   6   4   4    18480.69    18205.46    110.10 o 
   7   4   4      319.66      415.57     25.74 o 
   8   4   4    11336.72    11344.90     92.85 o 
   9   4   4      565.98      642.28     39.08 o 
  10   4   4     2886.16     2720.62     54.73 o 
  11   4   4      181.36      174.09     36.72 o 
  12   4   4      291.25      302.00     45.34 o 
  13   4   4      365.91      326.03     46.20 o 
  14   4   4    11727.90    11729.20    141.99 o 
  15   4   4       29.51       44.73     45.57 o 
  16   4   4     2476.45     2851.09    100.43 o 
  17   4   4      118.32      167.70     63.25 o 
  18   4   4     4191.57     4341.58    118.66 o 
  19   4   4        6.48       18.06     63.54 o 
  20   4   4      416.49      373.66     81.98 o 
   1   5   4    15584.78    14885.77     89.24 o 
   2   5   4        0.71        5.02      8.33 o 
   3   5   4    47744.77    45655.70    263.36 o 
   4   5   4    13652.11    13988.28     89.00 o 
   5   5   4    14317.01    14367.07     89.41 o 
   6   5   4      271.03      318.09     20.04 o 
   7   5   4    22200.31    20817.11    151.11 o 
   8   5   4     4524.08     4843.84     56.57 o 
   9   5   4     5442.37     5480.69     64.13 o 
  10   5   4     3984.06     4099.93     68.58 o 
  11   5   4    13709.66    13371.67    128.92 o 
  12   5   4     8294.34     7968.86     98.49 o 
  13   5   4      774.36      803.43     55.28 o 
  14   5   4      468.45      512.52     58.51 o 
  15   5   4     6315.78     6591.24    119.50 o 
  16   5   4      120.69      154.77     57.15 o 
  17   5   4     4412.92     4304.57    123.76 o 
  18   5   4       27.49       21.63     56.48 o 
  19   5   4     1668.13     1645.79    119.07 o 
  20   5   4       20.84      104.92     82.25 o 
   0   6   4     3538.26     3513.75     52.19 o 
   1   6   4      421.80      351.97     18.80 o 
   2   6   4       60.59       71.22     17.63 o 
   3   6   4     1976.35     1934.63     54.12 o 
   4   6   4       75.67      104.94     16.16 o 
   5   6   4        1.72       26.31     14.63 o 
   6   6   4     2762.23     2824.47     41.71 o 
   7   6   4     2705.37     2826.36     44.48 o 
   8   6   4       91.52      149.62     22.47 o 
   9   6   4        9.58       51.67     31.78 o 
  10   6   4      961.42      939.12     40.48 o 
  11   6   4      128.82      137.83     37.95 o 
  12   6   4      593.63      575.56     49.36 o 
  13   6   4      375.28      412.59     50.92 o 
  14   6   4      754.09      743.30     61.66 o 
  15   6   4       94.95       26.90     44.96 o 
  16   6   4        0.21       -7.03     45.10 o 
  17   6   4       17.22       44.89     54.81 o 
  18   6   4       52.08        8.22     55.83 o 
  19   6   4      111.17      147.01     74.57 o 
   1   7   4    36268.15    34755.27    189.25 o 
   2   7   4       17.74       16.36     14.75 o 
   3   7   4     9402.79     9163.32     64.06 o 
   4   7   4     2090.58     2117.65     44.41 o 
   5   7   4    51503.05    50385.14    285.72 o 
   6   7   4      749.04      796.57     26.13 o 
   7   7   4    16465.80    16324.58    113.47 o 
   8   7   4     2590.25     2532.05     44.57 o 
   9   7   4    22445.36    21685.99    154.31 o 
  10   7   4      295.60      378.54     33.29 o 
  11   7   4     1083.12     1089.30     58.68 o 
  12   7   4     1805.24     1820.93     58.69 o 
  13   7   4    27308.31    26412.75    297.35 o 
  14   7   4      874.96      848.21     71.38 o 
  15   7   4     4749.10     4884.66    118.00 o 
  16   7   4      497.97      371.07     62.60 o 
  17   7   4     9340.23     9431.95    162.43 o 
  18   7   4        7.39        9.34     57.35 o 
  19   7   4     2847.04     2490.41    142.28 o 
   0   8   4      134.93       63.26     43.25 o 
   1   8   4      199.03      264.21     24.85 o 
   2   8   4    12942.09    13124.89     93.45 o 
   3   8   4     7410.01     7600.53     64.69 o 
   4   8   4     4043.82     3731.32     45.12 o 
   5   8   4     1502.88     1541.65     34.95 o 
   6   8   4     2154.13     2165.56     54.21 o 
   7   8   4     1108.81     1098.70     35.18 o 
   8   8   4      183.18      192.51     26.50 o 
   9   8   4      123.67      166.09     28.98 o 
  10   8   4     2470.20     2500.93     56.56 o 
  11   8   4       83.50       76.66     35.80 o 
  12   8   4      772.69      748.93     52.70 o 
  13   8   4      553.71      616.33     54.56 o 
  14   8   4     1353.27     1330.73     68.09 o 
  15   8   4      366.89      322.36     54.53 o 
  16   8   4      732.18      531.57     86.33 o 
  17   8   4      641.59      506.12     99.48 o 
  18   8   4      301.93      257.46     82.82 o 
   1   9   4    11141.66    11400.17     85.50 o 
   2   9   4      147.00      184.50     23.49 o 
   3   9   4    19403.16    18844.31    126.98 o 
   4   9   4     6349.29     6637.28     61.24 o 
   5   9   4    17188.06    17649.06    118.45 o 
   6   9   4       28.93       20.63     20.12 o 
   7   9   4    23131.59    22396.79    161.74 o 
   8   9   4     3521.31     3665.98     58.90 o 
   9   9   4     8757.38     8552.81     88.59 o 
  10   9   4     2218.86     2389.92     66.15 o 
  11   9   4     9659.65     9438.84    111.01 o 
  12   9   4     1438.56     1506.98     58.75 o 
  13   9   4     2103.52     2067.38     74.69 o 
  14   9   4      664.96      586.73     57.95 o 
  15   9   4     5174.23     5282.37    109.09 o 
  16   9   4      540.90      325.21     61.35 o 
  17   9   4     5334.46     5313.68    135.68 o 
  18   9   4        1.21      121.03     81.63 o 
   0  10   4      954.94     1177.79     50.90 o 
   1  10   4      830.27      849.31     34.39 o 
   2  10   4     2742.32     2788.86     52.53 o 
   3  10   4     2416.85     2414.60     47.07 o 
   4  10   4      730.96      799.09     31.33 o 
   5  10   4       41.90       98.62     32.99 o 
   6  10   4     6278.07     6374.19     74.48 o 
   7  10   4      151.30      142.67     26.33 o 
   8  10   4     4328.19     4396.31     65.83 o 
   9  10   4     2917.13     3026.57     63.40 o 
  10  10   4      652.15      706.43     53.03 o 
  11  10   4     2901.84     2948.73     74.74 o 
  12  10   4     3225.48     3133.58     78.32 o 
  13  10   4       76.68      143.14     43.36 o 
  14  10   4      371.63      382.27     56.07 o 
  15  10   4       62.64      105.16     57.31 o 
  16  10   4     2246.26     1878.77    185.20 o 
  17  10   4      423.24      367.49     84.41 o 
   1  11   4     2777.64     2897.90     61.79 o 
   2  11   4      193.96      158.59     30.63 o 
   3  11   4      674.67      713.28     41.26 o 
   4  11   4      135.22      142.13     31.11 o 
   5  11   4     6515.33     6667.76     80.05 o 
   6  11   4      165.28      177.79     33.01 o 
   7  11   4     3217.84     3132.52     59.87 o 
   8  11   4      222.36      241.75     31.99 o 
   9  11   4     3179.92     3296.70     70.85 o 
  10  11   4      282.13      252.78     40.99 o 
  11  11   4       56.15       18.80     38.47 o 
  12  11   4     1560.46     1628.45     69.65 o 
  13  11   4     4947.30     4703.70     96.44 o 
  14  11   4        3.20        5.30     49.65 o 
  15  11   4      507.45      497.23     85.18 o 
  16  11   4        4.46      -27.25     73.55 o 
  17  11   4     1197.88      874.92    171.13 o 
   0  12   4     1347.66     1363.75     69.20 o 
   1  12   4      579.36      670.02     47.08 o 
   2  12   4       16.91       39.03     32.64 o 
   3  12   4       40.19       77.62     29.63 o 
   4  12   4     3622.87     3500.50     62.16 o 
   5  12   4      496.83      579.33     39.09 o 
   6  12   4       85.90       49.17     30.16 o 
   7  12   4      132.00      100.06     30.02 o 
   8  12   4     1209.07     1226.78     47.74 o 
   9  12   4      100.14       79.31     33.00 o 
  10  12   4       24.36       38.13     34.80 o 
  11  12   4      243.10      230.49     45.32 o 
  12  12   4       70.01       87.68     42.59 o 
  13  12   4       21.16       99.59     55.60 o 
  14  12   4      469.02      443.02     74.40 o 
  15  12   4      440.75      245.56     91.55 o 
  16  12   4       24.18       70.11     78.80 o 
   1  13   4        3.83        5.04     31.24 o 
   2  13   4      828.16      837.28     48.10 o 
   3  13   4     1239.25     1304.78     49.74 o 
   4  13   4       36.81       29.87     32.98 o 
   5  13   4      477.72      550.81     47.95 o 
   6  13   4      294.30      378.49     41.25 o 
   7  13   4      733.37      772.27     47.99 o 
   8  13   4     1277.38     1302.61     63.06 o 
   9  13   4      184.85      200.22     48.41 o 
  10  13   4      181.43      190.19     45.70 o 
  11  13   4      851.19      817.19     67.86 o 
  12  13   4       58.67       95.42     55.84 o 
  13  13   4      207.50      209.37     86.91 o 
  14  13   4      346.94      352.77     88.52 o 
  15  13   4       94.78      116.45     86.87 o 
   0  14   4     3985.16     4068.08    119.25 o 
   1  14   4      289.16      304.75     40.56 o 
   2  14   4     1062.83     1078.24     55.69 o 
   3  14   4      371.10      366.36     46.69 o 
   4  14   4     1988.85     2074.61     67.34 o 
   5  14   4      606.08      661.90     49.75 o 
   6  14   4      104.22       19.31     39.34 o 
   7  14   4       13.14       59.90     39.71 o 
   8  14   4      758.91      813.17     51.60 o 
   9  14   4      700.32      644.48     52.21 o 
  10  14   4      408.87      379.70     67.04 o 
  11  14   4      203.78      180.73     61.55 o 
  12  14   4        0.60      154.42     84.45 o 
  13  14   4       16.59      -56.17     81.11 o 
  14  14   4      155.56      137.50     91.91 o 
   1  15   4     3732.79     4064.08     89.52 o 
   2  15   4      465.21      463.10     49.40 o 
   3  15   4     3492.23     3736.37     94.62 o 
   4  15   4        1.19      -19.66     35.86 o 
   5  15   4     3638.13     3763.43     96.87 o 
   6  15   4       24.21       14.94     43.25 o 
   7  15   4     2522.05     2550.87     80.55 o 
   8  15   4       58.84       25.00     53.84 o 
   9  15   4     2492.30     2282.04    173.73 o 
  10  15   4      364.72      173.35     62.06 o 
  11  15   4     3407.41     3547.18    191.73 o 
  12  15   4        0.87      -12.53     78.82 o 
  13  15   4     1175.49     1073.70    119.91 o 
   0  16   4        0.77       48.43     60.50 o 
   1  16   4      106.95      150.04     51.32 o 
   2  16   4     1103.52     1205.40     69.35 o 
   3  16   4       75.26       54.39     42.32 o 
   4  16   4      434.83      587.55     62.20 o 
   5  16   4      114.54      159.63     48.02 o 
   6  16   4      421.51      327.90     57.30 o 
   7  16   4      106.37      133.98     59.91 o 
   8  16   4       82.62       71.03     63.76 o 
   9  16   4       54.34        7.49     62.64 o 
  10  16   4      594.34      359.93    102.15 o 
  11  16   4       23.59      -41.64     83.11 o 
   1  17   4     4610.59     4956.55    119.03 o 
   2  17   4       34.98       63.51     48.38 o 
   3  17   4     8612.13     8856.76    152.04 o 
   4  17   4      300.99      223.43     56.58 o 
   5  17   4     4017.81     4305.98    131.92 o 
   6  17   4       34.39      -15.19     56.79 o 
   7  17   4     5150.15     5448.16    164.56 o 
   8  17   4        3.62       14.39     65.88 o 
   9  17   4      696.43      543.44    107.28 o 
  10  17   4        5.37        2.22     72.76 o 
   0  18   4      553.24      425.42    105.92 o 
   1  18   4      262.15      202.09     60.01 o 
   2  18   4        7.22       66.81     53.91 o 
   3  18   4       55.97       16.84     53.24 o 
   4  18   4      166.23      140.73     69.44 o 
   5  18   4       77.93      -24.69     57.82 o 
   6  18   4        0.40      -15.07     68.97 o 
   7  18   4       19.83      -27.22     74.02 o 
   8  18   4      111.20       52.98    104.81 o 
   1  19   4     1843.61     1487.22    168.72 o 
   2  19   4       61.98       33.43     62.48 o 
   3  19   4     1065.96      703.50    120.97 o 
   4  19   4      100.54      239.03     80.39 o 
   1   1   5     3335.81     2962.22     29.56 o 
   2   1   5      786.50      786.91     18.35 o 
   3   1   5      510.19      537.49     18.57 o 
   4   1   5     2013.48     1968.58     30.05 o 
   5   1   5     5604.95     5842.83     48.06 o 
   6   1   5     1263.52     1494.62     31.58 o 
   7   1   5     2181.19     2831.67     42.74 o 
   8   1   5     1764.87     1671.82     39.63 o 
   9   1   5       19.60       64.18     26.71 o 
  10   1   5        9.26        9.43     27.63 o 
  11   1   5     1767.69     1789.30     53.00 o 
  12   1   5     2721.14     2883.87     73.94 o 
  13   1   5        0.25       -1.33     37.97 o 
  14   1   5      122.39      147.91     46.79 o 
  15   1   5      483.09      515.11     58.26 o 
  16   1   5     2127.51     2097.62     87.06 o 
  17   1   5      215.01      206.46     62.11 o 
  18   1   5       85.29      107.00     58.00 o 
  19   1   5      553.81      431.75     74.95 o 
  20   1   5        0.21      -61.71     85.73 o 
   0   2   5      658.15      640.58     25.03 o 
   1   2   5     2249.43     2204.04     29.82 o 
   2   2   5    37244.36    36009.16    170.15 o 
   3   2   5     1676.19     1612.81     28.12 o 
   4   2   5    24778.92    24919.37    136.77 o 
   5   2   5    10151.42    10036.36     64.42 o 
   6   2   5    26148.80    25802.44    144.12 o 
   7   2   5      196.62      238.84     24.65 o 
   8   2   5     9379.92     9604.92     77.96 o 
   9   2   5     3096.60     3213.21     56.54 o 
  10   2   5    11568.08    11710.32    110.23 o 
  11   2   5        0.78       16.69     32.59 o 
  12   2   5     2584.94     2744.97     69.38 o 
  13   2   5      137.33       94.18     41.85 o 
  14   2   5     5698.59     5599.04    101.21 o 
  15   2   5      199.73      207.01     51.83 o 
  16   2   5     3995.46     4030.57    117.12 o 
  17   2   5        4.04       48.90     53.76 o 
  18   2   5     1863.71     1709.83    116.18 o 
  19   2   5      273.20      196.94     75.15 o 
  20   2   5     1894.05     1857.37    197.33 o 
   1   3   5    23623.12    22751.75    109.12 o 
   2   3   5     4383.39     4646.15     43.70 o 
   3   3   5     7713.41     7705.61     53.78 o 
   4   3   5     2990.65     2903.31     35.19 o 
   5   3   5      923.26      822.38     21.77 o 
   6   3   5      345.67      510.12     20.72 o 
   7   3   5     5769.39     6295.57     59.09 o 
   8   3   5     1641.93     1815.50     38.15 o 
   9   3   5     1534.01     1478.11     43.84 o 
  10   3   5     1535.46     1690.04     51.35 o 
  11   3   5       99.31      152.21     34.69 o 
  12   3   5     1979.47     2078.76     68.52 o 
  13   3   5     6730.82     6873.40    106.40 o 
  14   3   5      644.87      762.13     55.33 o 
  15   3   5     1654.21     1797.88     75.83 o 
  16   3   5     1662.63     1460.78     99.97 o 
  17   3   5     1461.47     1844.34    103.26 o 
  18   3   5      137.14       88.21     66.91 o 
  19   3   5       10.21       26.29     62.54 o 
  20   3   5        2.71       56.43     74.15 o 
   0   4   5    51920.68    48204.46    341.19 o 
   1   4   5      639.90      777.67     21.92 o 
   2   4   5    43370.80    41636.45    235.52 o 
   3   4   5      219.88      141.13     27.25 o 
   4   4   5    44048.07    41143.05    274.84 o 
   5   4   5     9123.79     8902.41     47.60 o 
   6   4   5    24182.69    23367.63    133.19 o 
   7   4   5       18.68       59.79     21.54 o 
   8   4   5    24606.52    23588.98    151.69 o 
   9   4   5       18.24       49.02     25.92 o 
  10   4   5     8808.65     8392.50     89.49 o 
  11   4   5     1571.84     1624.87     61.39 o 
  12   4   5    13148.33    12788.61    128.29 o 
  13   4   5     2039.97     2221.80     64.79 o 
  14   4   5    24007.46    23723.93    239.30 o 
  15   4   5      337.56      376.43     62.09 o 
  16   4   5     7743.30     7840.80    140.76 o 
  17   4   5       25.45      132.77     55.15 o 
  18   4   5     5854.76     6172.33    160.04 o 
  19   4   5      251.00      322.62     81.84 o 
  20   4   5     2621.81     2193.84    198.08 o 
   1   5   5     3209.96     3212.32     26.91 o 
   2   5   5     3344.15     3400.14     39.47 o 
   3   5   5     1761.10     1612.38     45.00 o 
   4   5   5      302.59      345.02     32.02 o 
   5   5   5     3206.40     3344.99     31.81 o 
   6   5   5        3.64      -15.66     23.24 o 
   7   5   5       13.44        9.06     22.70 o 
   8   5   5     1986.06     1823.60     37.02 o 
   9   5   5       72.61      122.56     27.35 o 
  10   5   5      848.34      855.87     45.43 o 
  11   5   5     5339.89     5234.77     74.07 o 
  12   5   5      452.60      363.01     41.31 o 
  13   5   5      290.91      276.79     42.83 o 
  14   5   5        3.99        8.59     38.88 o 
  15   5   5     1348.98     1313.92     73.27 o 
  16   5   5      298.93      254.00     62.65 o 
  17   5   5      100.00       78.44     59.40 o 
  18   5   5       46.74       47.32     54.59 o 
  19   5   5      129.07       64.09     64.48 o 
   0   6   5    22679.69    22321.36    185.31 o 
   1   6   5      954.69      927.07     27.29 o 
   2   6   5    43754.43    42290.64    218.68 o 
   3   6   5     1792.64     1781.45     23.84 o 
   4   6   5    58911.65    58558.82    343.48 o 
   5   6   5     2398.81     2300.11     49.22 o 
   6   6   5    13749.72    12837.80     98.07 o 
   7   6   5      111.75       98.17     18.55 o 
   8   6   5    16271.47    16100.54    113.01 o 
   9   6   5     2093.89     2098.12     41.94 o 
  10   6   5    16342.82    15828.06    138.36 o 
  11   6   5      584.07      550.68     41.06 o 
  12   6   5    10876.76    10910.59    147.09 o 
  13   6   5      165.71      103.68     40.14 o 
  14   6   5    15572.08    15576.89    189.09 o 
  15   6   5      337.51      235.47     53.01 o 
  16   6   5    12646.48    12421.28    168.68 o 
  17   6   5       56.20       91.86     61.60 o 
  18   6   5     2497.89     2838.03    129.80 o 
  19   6   5      411.01      367.63     85.29 o 
   1   7   5      492.15      480.23     21.89 o 
   2   7   5      682.28      694.11     24.65 o 
   3   7   5     2735.14     2765.30     31.79 o 
   4   7   5     2526.19     2576.95     46.66 o 
   5   7   5     3088.42     3274.95     46.18 o 
   6   7   5       51.02       18.82     23.31 o 
   7   7   5       45.38       24.33     16.86 o 
   8   7   5      705.41      872.63     25.43 o 
   9   7   5      436.66      453.64     35.45 o 
  10   7   5      266.30      288.39     33.43 o 
  11   7   5     1909.52     1758.37     51.37 o 
  12   7   5      300.19      316.58     39.24 o 
  13   7   5        0.74        3.33     48.64 o 
  14   7   5      432.84      400.59     60.26 o 
  15   7   5      190.62      131.47     51.39 o 
  16   7   5       65.87       57.87     55.83 o 
  17   7   5      400.36      191.01     62.60 o 
  18   7   5      222.82       77.48     67.10 o 
  19   7   5      261.50      230.52     88.80 o 
   0   8   5     9054.74     8617.10     94.05 o 
   1   8   5      990.07     1128.84     29.24 o 
   2   8   5     6909.46     6963.66     54.29 o 
   3   8   5     3152.13     3152.14     42.21 o 
   4   8   5    15175.80    15170.75    104.11 o 
   5   8   5     3731.76     3830.73     46.41 o 
   6   8   5    11390.26    11038.89     73.33 o 
   7   8   5        0.31       45.37     19.40 o 
   8   8   5     9722.25     9304.31     75.84 o 
   9   8   5       43.11       13.17     27.42 o 
  10   8   5     1604.46     1664.84     51.83 o 
  11   8   5      137.16      140.08     34.99 o 
  12   8   5     1639.66     1669.07     59.59 o 
  13   8   5      477.32      457.28     50.63 o 
  14   8   5     8726.88     8365.67    121.24 o 
  15   8   5      118.85      129.62     51.05 o 
  16   8   5     1555.39     1135.97    132.87 o 
  17   8   5       74.89      140.96     64.92 o 
  18   8   5     2818.10     2636.21    226.91 o 
   1   9   5     6489.11     6394.63     63.91 o 
   2   9   5     1186.53     1170.01     31.63 o 
   3   9   5     9824.88     9965.38     75.42 o 
   4   9   5      139.61      188.58     21.55 o 
   5   9   5     9775.03     9889.76     74.92 o 
   6   9   5       74.63       34.02     16.29 o 
   7   9   5    14744.95    14674.94    101.00 o 
   8   9   5     1283.37     1244.21     38.78 o 
   9   9   5     6962.88     6735.82     92.00 o 
  10   9   5        2.12        5.53     28.47 o 
  11   9   5     4433.14     4327.35     72.78 o 
  12   9   5     1701.29     1555.14     60.52 o 
  13   9   5     4773.92     4453.05    103.44 o 
  14   9   5      400.31      379.13     53.31 o 
  15   9   5     3476.63     3503.10    100.89 o 
  16   9   5       16.88       -1.14     49.49 o 
  17   9   5     2687.05     2613.81    179.73 o 
  18   9   5        3.42      -66.43     88.73 o 
   0  10   5     3060.41     3208.54     76.51 o 
   1  10   5     4824.44     4939.60     61.62 o 
   2  10   5     1999.38     2105.18     42.65 o 
   3  10   5       90.86      127.13     26.86 o 
   4  10   5     1817.02     1904.40     36.19 o 
   5  10   5     2124.78     2115.85     44.19 o 
   6  10   5     3622.62     3553.58     62.69 o 
   7  10   5      360.74      357.39     28.22 o 
   8  10   5      425.01      497.50     28.00 o 
   9  10   5      517.87      576.64     34.89 o 
  10  10   5     1873.19     1794.08     52.66 o 
  11  10   5      435.35      393.68     39.86 o 
  12  10   5        5.40       28.72     34.40 o 
  13  10   5       98.14      116.62     39.09 o 
  14  10   5      716.81      453.72     64.13 o 
  15  10   5      423.45      358.81     67.45 o 
  16  10   5     1021.18      557.94    109.97 o 
  17  10   5       66.39      140.19     90.23 o 
   1  11   5    17440.80    17584.59    134.29 o 
   2  11   5      338.98      422.91     32.15 o 
   3  11   5    22984.81    22761.74    161.59 o 
   4  11   5     2402.57     2630.16     53.75 o 
   5  11   5    30666.69    31139.13    221.42 o 
   6  11   5       55.50      101.48     27.63 o 
   7  11   5    16601.67    16711.12    140.91 o 
   8  11   5      438.57      443.62     31.59 o 
   9  11   5     9573.41     9456.14     98.83 o 
  10  11   5       61.80       69.81     28.19 o 
  11  11   5    11794.23    11517.95    129.08 o 
  12  11   5     1164.24     1059.93     56.94 o 
  13  11   5     6807.71     6830.68    134.14 o 
  14  11   5       63.12       69.58     54.75 o 
  15  11   5     5568.79     5814.63    184.18 o 
  16  11   5        9.14       40.35     81.86 o 
   0  12   5      324.84      272.67     51.81 o 
   1  12   5       93.95      137.37     34.06 o 
   2  12   5     1288.15     1257.62     43.84 o 
   3  12   5      329.61      362.21     33.17 o 
   4  12   5      954.25      946.33     43.14 o 
   5  12   5     2404.33     2396.85     55.32 o 
   6  12   5       24.00       32.99     27.51 o 
   7  12   5       83.18       68.51     27.53 o 
   8  12   5      163.58      117.54     33.70 o 
   9  12   5        7.08       23.37     39.14 o 
  10  12   5       60.29       89.63     44.48 o 
  11  12   5     1007.23      915.50     74.28 o 
  12  12   5      136.94      144.89     55.47 o 
  13  12   5       33.96       10.92     65.31 o 
  14  12   5       75.50       24.94     74.89 o 
  15  12   5        9.96       10.94     73.10 o 
  16  12   5      163.16      108.42     98.21 o 
   1  13   5    17966.04    18340.62    166.21 o 
   2  13   5      209.42      219.22     37.42 o 
   3  13   5    16679.36    16959.66    152.88 o 
   4  13   5      403.35      400.99     39.89 o 
   5  13   5    17125.34    16869.80    148.21 o 
   6  13   5        3.36       27.98     25.88 o 
   7  13   5    11294.20    10982.34    123.40 o 
   8  13   5       41.20       52.13     27.79 o 
   9  13   5     6443.65     6067.26     93.52 o 
  10  13   5      333.83      352.35     56.97 o 
  11  13   5     6907.92     7069.32    147.71 o 
  12  13   5     1412.78     1232.08    108.65 o 
  13  13   5     8224.09     8489.67    203.70 o 
  14  13   5        4.84      -77.49     79.21 o 
  15  13   5     6861.54     7617.37    208.19 o 
   0  14   5        0.03       35.24     54.27 o 
   1  14   5       16.90       23.74     34.78 o 
   2  14   5      140.91      170.18     43.06 o 
   3  14   5      401.17      331.19     45.40 o 
   4  14   5      202.85      211.21     41.08 o 
   5  14   5      901.32      884.18     50.43 o 
   6  14   5       12.11       25.81     34.70 o 
   7  14   5      103.01       59.82     32.50 o 
   8  14   5       46.77       17.91     31.88 o 
   9  14   5      393.71      358.02     61.31 o 
  10  14   5       24.62       28.55     64.85 o 
  11  14   5       11.16       22.92     67.95 o 
  12  14   5       26.59        7.85     66.03 o 
  13  14   5        3.56       17.49     74.95 o 
  14  14   5       22.06       66.78     84.93 o 
   1  15   5     6066.29     6441.10    109.28 o 
   2  15   5      520.13      491.28     56.55 o 
   3  15   5     4868.88     5052.95     91.54 o 
   4  15   5       53.74       63.08     42.92 o 
   5  15   5     8169.99     8078.61    130.06 o 
   6  15   5      457.16      386.85     48.14 o 
   7  15   5     4128.84     4169.78    115.36 o 
   8  15   5     1191.93     1088.02    139.52 o 
   9  15   5     2560.84     2052.79    441.49 o 
  10  15   5      378.41       90.24     77.32 o 
  11  15   5     4774.54     4874.27    163.81 o 
  12  15   5      712.15      463.53    109.66 o 
   0  16   5      949.29     1139.13     95.78 o 
   1  16   5       42.17       46.88     45.48 o 
   2  16   5      308.23      282.98     53.64 o 
   3  16   5       80.03      111.38     47.68 o 
   4  16   5      912.62      857.40     65.35 o 
   5  16   5        3.98       62.15     47.85 o 
   6  16   5     1104.54      928.29    104.84 o 
   7  16   5      269.02      268.55     90.70 o 
   8  16   5      260.18       84.63     72.69 o 
   9  16   5        0.45      -35.40     68.71 o 
  10  16   5      839.48      607.04    137.12 o 
  11  16   5      353.00      209.27     89.48 o 
   1  17   5      552.70      413.77     60.87 o 
   2  17   5      113.08       69.01     46.52 o 
   3  17   5     1059.28      885.15     82.35 o 
   4  17   5      109.66       86.94     63.27 o 
   5  17   5     1286.84     1069.84     96.93 o 
   6  17   5        1.54       21.06     67.08 o 
   7  17   5     1303.44     1089.04    216.12 o 
   8  17   5        1.19      -39.30     71.98 o 
   9  17   5      204.35       76.91     78.17 o 
   0  18   5     2299.36     1978.65    289.26 o 
   1  18   5       78.42       47.34     56.15 o 
   2  18   5      879.66      689.89    100.90 o 
   3  18   5       76.63       76.34     62.93 o 
   4  18   5     1935.83     1610.84    206.39 o 
   5  18   5      119.82       65.98     75.88 o 
   6  18   5     1220.80      892.90    174.88 o 
   7  18   5       29.30      -39.15     79.78 o 
   1  19   5      130.51      159.98     71.03 o 
   2  19   5        0.48       29.68     63.86 o 
   3  19   5      132.55       70.52     82.68 o 
   0   0   6    80535.02    76260.60    794.21 o 
   1   0   6     2844.51     2409.77     41.66 o 
   2   0   6     9383.97     8679.89     79.88 o 
   3   0   6     5368.65     5115.85     59.71 o 
   4   0   6   158838.52   158206.33   1390.82 o 
   5   0   6    11586.40    11399.91    132.34 o 
   6   0   6    78549.29    77026.87    621.22 o 
   7   0   6     3464.73     3727.90     71.62 o 
   8   0   6    90473.72    86330.21    770.06 o 
   9   0   6     1032.60     1219.99     60.30 o 
  10   0   6    21781.78    21328.35    240.78 o 
  11   0   6      286.89      360.11     62.82 o 
  12   0   6    24150.42    23731.40    297.21 o 
  13   0   6     2126.61     2192.46     96.97 o 
  14   0   6    39073.10    37719.34    452.74 o 
  15   0   6      162.63      114.97     72.57 o 
  16   0   6     8498.05     8527.33    200.09 o 
  17   0   6     1096.78     1232.21    108.69 o 
  18   0   6     9552.84    10288.57    257.11 o 
  19   0   6     2374.29     2363.10    181.97 o 
  20   0   6     7553.72     7905.18    266.39 o 
   1   1   6      221.88      211.52     16.45 o 
   2   1   6     4747.25     4505.47     37.50 o 
   3   1   6       83.53      140.19     16.32 o 
   4   1   6    14523.85    14981.60     88.02 o 
   5   1   6        6.94       23.82     16.90 o 
   6   1   6        0.54       24.96     22.43 o 
   7   1   6      207.50      269.25     26.29 o 
   8   1   6      643.23      674.65     36.77 o 
   9   1   6       82.04       37.52     26.92 o 
  10   1   6      453.13      461.05     41.94 o 
  11   1   6       28.38       32.01     31.73 o 
  12   1   6      155.63      212.34     41.01 o 
  13   1   6      197.11      205.39     43.37 o 
  14   1   6     1124.10     1248.21     63.25 o 
  15   1   6       42.92      140.72     48.54 o 
  16   1   6      398.38      342.21     60.88 o 
  17   1   6       35.95       73.44     54.14 o 
  18   1   6      297.21       79.84     70.87 o 
  19   1   6        0.17       -6.45     61.01 o 
  20   1   6       78.75      102.18     72.27 o 
   0   2   6      614.47      864.86     30.99 o 
   1   2   6      556.12      406.57     17.17 o 
   2   2   6   143511.14   141001.78    820.66 o 
   3   2   6     1122.61      955.31     26.50 o 
   4   2   6   102859.29   103092.98    604.49 o 
   5   2   6     2249.94     2172.92     42.85 o 
   6   2   6    16780.96    14493.36     94.58 o 
   7   2   6     3002.04     3123.61     46.07 o 
   8   2   6    28121.56    28154.84    186.06 o 
   9   2   6       43.63       25.32     26.44 o 
  10   2   6    30968.91    30847.96    218.72 o 
  11   2   6       10.33      -22.01     32.73 o 
  12   2   6    26508.94    26772.98    245.66 o 
  13   2   6      127.75      141.34     41.62 o 
  14   2   6     5047.93     5547.94    108.37 o 
  15   2   6      611.89      637.45     63.36 o 
  16   2   6    19819.84    19321.89    241.58 o 
  17   2   6      812.92      819.96     80.16 o 
  18   2   6     5051.90     5245.11    126.30 o 
  19   2   6     1103.48     1031.98    113.10 o 
  20   2   6     4914.32     5372.09    162.00 o 
   1   3   6    11148.30    11167.01     62.95 o 
   2   3   6     3975.35     4142.92     44.14 o 
   3   3   6     6713.21     6583.82     52.86 o 
   4   3   6        6.33       13.52     18.83 o 
   5   3   6     5198.84     4691.06     35.91 o 
   6   3   6     5530.34     5701.51     50.26 o 
   7   3   6      114.24      142.80     25.38 o 
   8   3   6        0.30       20.50     19.60 o 
   9   3   6     2811.40     2750.56     52.19 o 
  10   3   6      320.38      316.83     34.12 o 
  11   3   6      634.16      712.24     46.23 o 
  12   3   6     2271.58     2195.99     62.70 o 
  13   3   6     1312.73     1347.24     63.01 o 
  14   3   6      118.76       18.16     42.12 o 
  15   3   6      972.97      988.31     67.96 o 
  16   3   6       44.28       40.51     51.05 o 
  17   3   6     1168.87     1147.06     78.79 o 
  18   3   6       29.24      164.87     72.38 o 
  19   3   6      203.95      250.31     71.66 o 
  20   3   6       12.25      -42.48     69.21 o 
   0   4   6    36222.53    33682.38    239.72 o 
   1   4   6      141.11      187.58     14.14 o 
   2   4   6    18605.30    17953.22    103.35 o 
   3   4   6      686.04      604.37     35.17 o 
   4   4   6    15712.32    15059.18    127.25 o 
   5   4   6      105.88      107.10     33.13 o 
   6   4   6     6684.26     6443.01     44.12 o 
   7   4   6     2727.64     2795.22     55.01 o 
   8   4   6     3140.19     3007.93     48.10 o 
   9   4   6        0.49      -18.77     24.87 o 
  10   4   6     4969.58     5060.51     75.58 o 
  11   4   6        1.99       23.23     29.42 o 
  12   4   6     6556.26     6924.57     93.91 o 
  13   4   6      366.20      368.48     47.58 o 
  14   4   6    15247.33    15182.64    163.39 o 
  15   4   6      895.28      905.92     67.75 o 
  16   4   6     1931.12     2083.01     93.21 o 
  17   4   6      489.07      422.16     64.30 o 
  18   4   6     1309.90     1202.41     87.46 o 
  19   4   6      712.40      675.87     96.74 o 
   1   5   6    25179.08    24161.51    120.64 o 
   2   5   6      293.32      322.95     21.31 o 
   3   5   6    22065.43    20758.39    154.11 o 
   4   5   6      106.83       66.90     29.25 o 
   5   5   6     6258.57     6173.15     86.82 o 
   6   5   6     1015.67     1108.57     50.01 o 
   7   5   6    15470.83    14773.14     84.42 o 
   8   5   6        0.25      -12.88     17.12 o 
   9   5   6      768.06      889.64     31.00 o 
  10   5   6     1833.48     1924.22     56.04 o 
  11   5   6    19301.68    18734.07    160.70 o 
  12   5   6      109.88      143.42     36.87 o 
  13   5   6     7737.25     7458.47    109.65 o 
  14   5   6     1211.29     1148.13     66.11 o 
  15   5   6     6852.74     7057.55    116.25 o 
  16   5   6     1520.87     1622.89    125.20 o 
  17   5   6     2316.64     2452.22    122.81 o 
  18   5   6      404.14      495.97     80.95 o 
  19   5   6     2167.78     2003.54    164.10 o 
   0   6   6     2781.90     2974.01     51.12 o 
   1   6   6     3096.91     3265.00     44.64 o 
   2   6   6     1947.17     2012.83     33.96 o 
   3   6   6      539.56      620.23     52.58 o 
   4   6   6     1142.28     1331.01     53.72 o 
   5   6   6      714.05      826.82     54.73 o 
   6   6   6      903.95     1027.95     50.17 o 
   7   6   6       14.23       -4.32     27.61 o 
   8   6   6        8.97       44.67     26.09 o 
   9   6   6      261.29      257.31     36.18 o 
  10   6   6       78.64       59.37     22.83 o 
  11   6   6      594.92      572.84     44.01 o 
  12   6   6     1064.95     1100.60     48.02 o 
  13   6   6        7.48        9.19     35.38 o 
  14   6   6      774.90      621.06     56.41 o 
  15   6   6      117.77       92.21     49.82 o 
  16   6   6      140.21      169.11     52.33 o 
  17   6   6      197.48      139.46     54.51 o 
  18   6   6       41.47       90.26     63.98 o 
  19   6   6      299.91      184.66     82.87 o 
   1   7   6    28979.96    28657.34    158.10 o 
   2   7   6     1642.16     1834.33     26.99 o 
   3   7   6    15407.16    15707.52    104.12 o 
   4   7   6     1503.83     1614.96     57.42 o 
   5   7   6    32319.02    30814.39    246.46 o 
   6   7   6     1915.01     2067.37     69.07 o 
   7   7   6     9831.59     9899.22     77.06 o 
   8   7   6     2696.24     2711.29     53.96 o 
   9   7   6    24944.90    24090.49    150.32 o 
  10   7   6     2346.63     2360.88     58.10 o 
  11   7   6    10932.20    11047.28    135.92 o 
  12   7   6      737.29      850.43     46.58 o 
  13   7   6    11022.94    10991.22    136.69 o 
  14   7   6     1666.67     1867.89     73.03 o 
  15   7   6     4090.92     4044.39    105.60 o 
  16   7   6      122.33      149.68     63.47 o 
  17   7   6     4807.42     4919.59    159.51 o 
  18   7   6       37.36      177.96     76.31 o 
   0   8   6     1002.95     1020.17     44.26 o 
   1   8   6       26.49       62.48     29.07 o 
   2   8   6     1848.92     1788.51     30.77 o 
   3   8   6      251.12      250.17     16.22 o 
   4   8   6     2342.38     2378.09     35.29 o 
   5   8   6      248.24      335.90     35.73 o 
   6   8   6     2273.17     2281.52     49.23 o 
   7   8   6      404.33      403.90     36.66 o 
   8   8   6     2625.25     2523.70     59.92 o 
   9   8   6      875.15      860.98     40.58 o 
  10   8   6     1328.45     1265.18     34.51 o 
  11   8   6      187.09      187.17     32.91 o 
  12   8   6      738.57      669.63     38.29 o 
  13   8   6        5.03      -18.11     34.16 o 
  14   8   6     1640.92     1521.67     96.94 o 
  15   8   6       23.49       16.22     48.25 o 
  16   8   6      252.67      144.91     57.93 o 
  17   8   6       15.39       71.99     74.97 o 
  18   8   6     1088.64      859.17    133.45 o 
   1   9   6     6323.41     6251.98     68.12 o 
   2   9   6      695.15      740.85     26.59 o 
   3   9   6    19459.99    19286.45    119.47 o 
   4   9   6      426.09      412.04     30.35 o 
   5   9   6    15088.96    14912.66    135.14 o 
   6   9   6       72.10       90.84     21.07 o 
   7   9   6    20477.93    19920.01    163.92 o 
   8   9   6        2.46       20.86     23.84 o 
   9   9   6     3561.91     3526.09     78.12 o 
  10   9   6      507.01      476.76     43.58 o 
  11   9   6    18346.78    17725.05    177.18 o 
  12   9   6       94.27      112.73     28.08 o 
  13   9   6     3924.89     3686.92     92.40 o 
  14   9   6      445.39      407.04     76.35 o 
  15   9   6     4580.78     4618.48    130.23 o 
  16   9   6      560.94      376.19    105.81 o 
  17   9   6     2641.23     2160.68    323.68 o 
   0  10   6       28.60       19.93     35.40 o 
   1  10   6     1759.63     1868.71     41.17 o 
   2  10   6     2476.88     2478.66     55.63 o 
   3  10   6     5848.31     5739.31     61.92 o 
   4  10   6     4614.49     4629.52     48.19 o 
   5  10   6       13.90       51.80     35.26 o 
   6  10   6     3984.15     3968.11     63.29 o 
   7  10   6      599.98      540.93     35.21 o 
   8  10   6     3123.45     3246.65     81.06 o 
   9  10   6       34.93       43.39     26.32 o 
  10  10   6     1494.89     1351.55     56.40 o 
  11  10   6       23.35      -25.23     34.31 o 
  12  10   6      100.90      104.80     29.83 o 
  13  10   6       62.92       36.40     45.14 o 
  14  10   6      758.26      414.08    102.17 o 
  15  10   6        2.17      -56.29     72.04 o 
  16  10   6     1065.43     1015.54    161.79 o 
  17  10   6       10.68       12.45     87.01 o 
   1  11   6     5685.96     5879.84     74.84 o 
   2  11   6      292.97      310.10     29.58 o 
   3  11   6     1592.89     1711.56     42.87 o 
   4  11   6       63.52      106.05     21.53 o 
   5  11   6     3217.27     3178.45     61.61 o 
   6  11   6     1144.99     1271.95     57.43 o 
   7  11   6      917.30      941.29     44.66 o 
   8  11   6      423.91      418.44     39.92 o 
   9  11   6      782.22      821.88     66.85 o 
  10  11   6      524.25      487.83     46.82 o 
  11  11   6     1350.86     1301.78     66.04 o 
  12  11   6      270.05      252.23     47.40 o 
  13  11   6     1227.26      844.51    172.63 o 
  14  11   6      145.19       88.59     75.60 o 
  15  11   6     1149.22      751.42    170.32 o 
  16  11   6      435.02      399.10    102.27 o 
   0  12   6      988.59      917.55     58.43 o 
   1  12   6     1099.20     1041.42     48.41 o 
   2  12   6      947.66      979.00     43.34 o 
   3  12   6     1097.75     1131.75     43.03 o 
   4  12   6     3868.82     3687.79     67.93 o 
   5  12   6      127.46      133.14     22.88 o 
   6  12   6       44.19       49.71     23.13 o 
   7  12   6      563.41      624.92     47.13 o 
   8  12   6     1410.51     1366.31     79.45 o 
   9  12   6      261.90      264.77     45.69 o 
  10  12   6       10.13      -29.07     43.54 o 
  11  12   6       40.41       92.68     60.93 o 
  12  12   6       60.09       75.79     71.42 o 
  13  12   6        4.54        3.36     72.18 o 
  14  12   6      826.54      644.14    138.47 o 
  15  12   6       98.67      105.92     88.80 o 
   1  13   6      593.21      571.82     41.42 o 
   2  13   6        0.32       83.63     29.96 o 
   3  13   6      114.23      122.53     34.51 o 
   4  13   6      305.98      284.27     33.74 o 
   5  13   6      544.46      508.81     39.52 o 
   6  13   6        8.65        1.48     24.83 o 
   7  13   6     1079.67     1049.72     62.08 o 
   8  13   6       55.69        0.79     36.60 o 
   9  13   6     1497.12     1418.07     71.75 o 
  10  13   6      124.93      144.24     70.24 o 
  11  13   6      171.18      151.59     74.98 o 
  12  13   6       89.00      167.05     79.15 o 
  13  13   6      191.96      128.18     84.91 o 
  14  13   6        0.18       79.50     78.06 o 
   0  14   6     2258.83     2145.00     91.63 o 
   1  14   6     3381.66     3327.06     72.69 o 
   2  14   6      192.96      135.94     39.27 o 
   3  14   6     1844.79     1808.22     58.32 o 
   4  14   6      286.00      331.89     37.90 o 
   5  14   6      974.83      905.36     45.33 o 
   6  14   6        0.55      -21.94     24.11 o 
   7  14   6      485.97      512.95     59.87 o 
   8  14   6      311.72      279.84     50.78 o 
   9  14   6       71.53      120.28     67.90 o 
  10  14   6      115.85      126.87     75.77 o 
  11  14   6       45.59       75.28     76.52 o 
  12  14   6      349.50      169.62     91.77 o 
  13  14   6       63.83       86.00     88.34 o 
   1  15   6     4132.91     4308.94     95.75 o 
   2  15   6       15.47       25.67     37.93 o 
   3  15   6     4678.02     4728.02    117.59 o 
   4  15   6        2.62       -4.17     32.54 o 
   5  15   6     4047.47     4359.28    117.80 o 
   6  15   6        6.56       -4.37     41.78 o 
   7  15   6     2338.33     2335.36    131.51 o 
   8  15   6      327.28      259.93     73.24 o 
   9  15   6     1892.97     1419.40    342.73 o 
  10  15   6        7.39       30.44     71.08 o 
  11  15   6     1690.18     1442.14    266.01 o 
  12  15   6        5.36       17.87     75.93 o 
   0  16   6      366.73      429.86     80.83 o 
   1  16   6      262.42      298.99     55.42 o 
   2  16   6     1473.28     1299.82     73.74 o 
   3  16   6      595.37      567.23     62.21 o 
   4  16   6       98.73       97.00     52.78 o 
   5  16   6       44.56        6.65     47.31 o 
   6  16   6      674.81      495.53     83.26 o 
   7  16   6        0.54       13.50     66.51 o 
   8  16   6      483.96      276.79     86.89 o 
   9  16   6        3.86       21.87     70.69 o 
  10  16   6      236.62      164.64     87.54 o 
  11  16   6        0.10      -21.98     84.50 o 
   1  17   6     4398.48     4271.81    108.54 o 
   2  17   6      221.06      144.93     51.13 o 
   3  17   6     2279.59     2169.43    197.78 o 
   4  17   6        5.94       97.50     67.60 o 
   5  17   6     4432.38     4730.29    144.00 o 
   6  17   6      311.63      221.70     80.44 o 
   7  17   6     5194.80     5814.11    178.24 o 
   8  17   6      321.25      169.45     89.69 o 
   9  17   6     3006.77     2322.51    428.71 o 
   0  18   6      156.40      154.23     80.37 o 
   1  18   6      880.39      665.34     89.67 o 
   2  18   6        3.81       20.54     56.12 o 
   3  18   6       28.02      110.88     76.60 o 
   4  18   6      130.79      276.45     92.83 o 
   5  18   6      282.24      242.91     80.94 o 
   6  18   6        3.72       27.82     75.05 o 
   1  19   6     1407.68      943.13    162.64 o 
   1   1   7      458.26      544.91     19.68 o 
   2   1   7       62.29       98.09     16.68 o 
   3   1   7     8958.63     9608.56     72.65 o 
   4   1   7      386.57      400.08     20.84 o 
   5   1   7     4863.53     4770.98     51.13 o 
   6   1   7     5368.29     5118.15     51.93 o 
   7   1   7     2218.92     2472.06     45.98 o 
   8   1   7     1078.41     1149.13     42.77 o 
   9   1   7     1495.52     1702.01     49.07 o 
  10   1   7      656.87      757.31     42.32 o 
  11   1   7      931.50     1093.03     51.07 o 
  12   1   7      558.68      683.47     49.51 o 
  13   1   7      417.04      440.84     53.28 o 
  14   1   7      648.91      782.14     58.71 o 
  15   1   7       21.70        0.15     45.84 o 
  16   1   7       98.44      197.19     60.71 o 
  17   1   7      181.63      300.34     65.10 o 
  18   1   7      997.02     1116.27     86.58 o 
  19   1   7       76.20      119.30     67.41 o 
   0   2   7       71.06      188.96     33.34 o 
   1   2   7     2934.14     2900.83     31.37 o 
   2   2   7     7879.34     7065.93     51.32 o 
   3   2   7     3445.91     3493.37     33.00 o 
   4   2   7    13174.05    12718.50     81.83 o 
   5   2   7      953.37      956.63     23.20 o 
   6   2   7    10516.51     9977.41     82.07 o 
   7   2   7      320.00      325.91     34.39 o 
   8   2   7    13230.12    12968.24    102.64 o 
   9   2   7      179.83      173.35     30.74 o 
  10   2   7    14447.05    14237.25    128.38 o 
  11   2   7      362.13      368.17     41.74 o 
  12   2   7     4546.99     4593.28     82.23 o 
  13   2   7       57.86       95.59     43.53 o 
  14   2   7     3497.66     3685.20     91.36 o 
  15   2   7        4.81       28.11     47.93 o 
  16   2   7     2706.29     2979.46    103.70 o 
  17   2   7      312.39      385.46     78.98 o 
  18   2   7     2188.57     2104.73    108.78 o 
  19   2   7      131.26      172.34     79.38 o 
   1   3   7     6227.82     5805.00     47.35 o 
   2   3   7       59.03       69.27     21.48 o 
   3   3   7      113.85       93.34     12.08 o 
   4   3   7     2902.26     2912.76     25.95 o 
   5   3   7     2585.45     2621.18     42.71 o 
   6   3   7     1412.07     1278.83     43.98 o 
   7   3   7     1095.08     1057.77     29.71 o 
   8   3   7      118.30       97.61     22.31 o 
   9   3   7      483.17      535.13     32.57 o 
  10   3   7     3132.48     3321.67     61.06 o 
  11   3   7     1016.26      959.21     47.02 o 
  12   3   7        4.68       76.44     38.28 o 
  13   3   7     1238.68     1379.85     61.05 o 
  14   3   7     1108.76     1272.15     78.71 o 
  15   3   7     3598.54     3715.32     94.95 o 
  16   3   7      766.74      834.96     72.51 o 
  17   3   7     1288.46     1266.76     85.64 o 
  18   3   7      630.90      546.44     81.59 o 
  19   3   7      854.83      811.79     96.20 o 
   0   4   7   105699.48   101574.32    804.07 o 
   1   4   7     6170.84     5940.44     44.80 o 
   2   4   7    69969.95    67052.06    345.67 o 
   3   4   7      784.78      805.81     26.13 o 
   4   4   7    37642.59    36019.43    255.33 o 
   5   4   7        3.46       59.10     30.49 o 
   6   4   7    15862.21    16001.10    105.87 o 
   7   4   7     2615.88     2493.57     53.61 o 
   8   4   7    22641.00    21980.09    143.77 o 
   9   4   7      767.03      719.36     36.22 o 
  10   4   7     7442.47     7477.34     84.33 o 
  11   4   7       23.47       54.84     32.45 o 
  12   4   7    17069.22    16707.02    157.98 o 
  13   4   7      483.24      511.95     48.03 o 
  14   4   7    15470.10    15426.18    174.20 o 
  15   4   7      274.21      243.70     51.45 o 
  16   4   7     7339.44     7505.10    136.83 o 
  17   4   7      738.33      551.74     79.29 o 
  18   4   7     2597.84     2203.77    185.38 o 
  19   4   7       90.78       95.24     73.36 o 
   1   5   7     2801.47     2666.60     34.09 o 
   2   5   7     1527.92     1747.82     32.26 o 
   3   5   7    13094.04    13042.37    119.05 o 
   4   5   7      730.44      730.33     41.78 o 
   5   5   7      182.98      145.77     39.25 o 
   6   5   7     1415.61     1519.39     58.81 o 
   7   5   7       17.67        3.94     34.77 o 
   8   5   7      479.48      519.42     35.07 o 
   9   5   7        7.79       21.80     27.14 o 
  10   5   7      127.75      139.22     25.39 o 
  11   5   7     2289.73     2247.32     70.91 o 
  12   5   7     2195.81     2216.89     71.90 o 
  13   5   7      282.18      275.06     47.81 o 
  14   5   7       35.84        2.08     39.47 o 
  15   5   7      688.31      729.89     62.24 o 
  16   5   7        4.18        1.37     45.73 o 
  17   5   7      819.15      736.22     81.09 o 
  18   5   7      444.28      393.76     79.41 o 
  19   5   7      467.26      470.99     95.72 o 
   0   6   7    26518.19    26112.97    209.89 o 
   1   6   7     2464.23     2596.99     36.91 o 
   2   6   7    27996.08    27390.04    135.26 o 
   3   6   7      225.46      206.06     31.88 o 
   4   6   7    37906.08    37142.56    278.37 o 
   5   6   7      781.60      858.94     50.03 o 
   6   6   7     1230.93     1229.93     53.64 o 
   7   6   7      614.05      619.99     53.44 o 
   8   6   7    10169.79    10392.56    139.94 o 
   9   6   7      745.90      778.80     40.95 o 
  10   6   7    10432.39     9729.84     89.64 o 
  11   6   7      180.93      156.30     31.59 o 
  12   6   7    11695.00    11535.93    142.28 o 
  13   6   7       82.62       72.37     34.49 o 
  14   6   7    10215.81     9874.71    191.81 o 
  15   6   7      524.00      417.22     54.68 o 
  16   6   7    11486.14    11112.96    222.84 o 
  17   6   7      875.09      546.45    110.09 o 
  18   6   7     5123.46     5577.22    189.82 o 
   1   7   7      251.25      260.78     18.71 o 
   2   7   7     4448.17     4606.22     40.51 o 
   3   7   7     2881.33     2814.08     61.20 o 
   4   7   7       21.62       89.42     36.24 o 
   5   7   7      141.06      176.97     38.99 o 
   6   7   7      184.86      249.07     44.81 o 
   7   7   7      111.14       56.01     40.48 o 
   8   7   7      202.11      152.72     49.79 o 
   9   7   7      443.61      379.46     38.50 o 
  10   7   7       79.73       68.54     35.21 o 
  11   7   7      135.26      110.51     24.43 o 
  12   7   7       86.31       48.94     26.15 o 
  13   7   7      669.80      579.24     51.22 o 
  14   7   7      517.08      468.78     51.52 o 
  15   7   7      142.62       43.91     42.59 o 
  16   7   7        2.85        3.21     48.00 o 
  17   7   7      940.73      758.77    142.28 o 
  18   7   7        2.25      -33.60     95.30 o 
   0   8   7     5165.71     4846.96     74.55 o 
   1   8   7     2438.84     2550.09     56.09 o 
   2   8   7     7649.70     7688.93     56.14 o 
   3   8   7     4201.78     4051.24     52.24 o 
   4   8   7    12549.62    12448.26    145.19 o 
   5   8   7      107.01      108.80     39.43 o 
   6   8   7    14876.75    15081.28    164.69 o 
   7   8   7     1206.65     1227.01     64.60 o 
   8   8   7    19374.65    18729.24    211.35 o 
   9   8   7     1853.39     1927.74     90.20 o 
  10   8   7     2747.93     2811.89     61.90 o 
  11   8   7        2.58      -25.02     25.02 o 
  12   8   7     3893.19     3705.65     93.09 o 
  13   8   7     1365.34     1220.65     72.83 o 
  14   8   7     3584.00     3688.98    112.79 o 
  15   8   7       36.51       81.53     51.90 o 
  16   8   7     2130.95     1931.63    212.61 o 
  17   8   7      800.67      689.31    118.85 o 
  18   8   7      438.54      249.57    113.64 o 
   1   9   7    19716.48    19950.74    125.37 o 
   2   9   7      819.79      887.24     25.73 o 
   3   9   7     5535.67     5185.84     57.93 o 
   4   9   7      422.95      509.20     48.74 o 
   5   9   7    17304.56    17198.58    193.68 o 
   6   9   7       47.43       64.77     43.83 o 
   7   9   7    13120.83    12849.62    172.46 o 
   8   9   7     1420.22     1414.02     85.60 o 
   9   9   7     5015.92     5186.69    114.67 o 
  10   9   7      155.67      157.06     28.66 o 
  11   9   7     2811.12     2705.14     87.86 o 
  12   9   7      433.79      338.82     45.42 o 
  13   9   7     3720.32     3926.22    143.46 o 
  14   9   7      817.55      682.94     84.81 o 
  15   9   7     3907.63     4148.97    152.34 o 
  16   9   7       29.31       -7.84     83.76 o 
  17   9   7     1444.52     1246.40    224.43 o 
   0  10   7     1625.35     1456.79     59.58 o 
   1  10   7     2778.17     2925.75     49.70 o 
   2  10   7     1743.47     1729.30     38.87 o 
   3  10   7      815.02      807.07     28.25 o 
   4  10   7     1201.30     1240.14     57.96 o 
   5  10   7     3175.96     3223.37     95.52 o 
   6  10   7     1912.31     1938.06     77.93 o 
   7  10   7     2011.33     2057.50     80.93 o 
   8  10   7      871.33     1049.98     76.60 o 
   9  10   7        4.67       38.50     56.00 o 
  10  10   7      613.39      541.70     79.12 o 
  11  10   7      140.85       92.60     42.68 o 
  12  10   7      163.48      202.49     42.67 o 
  13  10   7      152.93      100.61     72.50 o 
  14  10   7       56.99       27.03     72.47 o 
  15  10   7      319.40      266.93     94.13 o 
  16  10   7      571.58      421.53    100.51 o 
   1  11   7     9165.60     9810.72     95.49 o 
   2  11   7     1075.97     1198.71     46.11 o 
   3  11   7    14953.78    14907.21    121.45 o 
   4  11   7       90.40      121.98     33.78 o 
   5  11   7    16719.10    16501.44    149.83 o 
   6  11   7      326.09      273.85     37.50 o 
   7  11   7    16035.91    16563.84    209.22 o 
   8  11   7       40.22      -24.97     52.01 o 
   9  11   7    10946.32    11201.96    193.97 o 
  10  11   7      559.96      537.16     76.53 o 
  11  11   7     8258.54     8273.57    173.31 o 
  12  11   7       36.85       84.52     67.88 o 
  13  11   7     7047.05     6936.44    180.17 o 
  14  11   7       11.64      -28.64     72.99 o 
  15  11   7     5061.56     5162.84    187.52 o 
  16  11   7      104.94       63.70     93.81 o 
   0  12   7      152.02      140.49     57.87 o 
   1  12   7     1529.75     1529.28     45.48 o 
   2  12   7       29.76       11.25     23.40 o 
   3  12   7      453.63      419.51     30.62 o 
   4  12   7       39.20       45.82     21.74 o 
   5  12   7      367.94      370.25     36.10 o 
   6  12   7      133.96      157.95     27.13 o 
   7  12   7      171.96      107.94     51.69 o 
   8  12   7      156.75       28.27     61.48 o 
   9  12   7      197.16      154.36     64.97 o 
  10  12   7      226.84      177.00     73.99 o 
  11  12   7       64.38      103.81     72.42 o 
  12  12   7        4.50       35.92     69.49 o 
  13  12   7      606.22      495.33    130.67 o 
  14  12   7        6.42       -0.62     69.72 o 
  15  12   7        0.36      110.76     90.41 o 
   1  13   7    24337.40    24533.31    202.49 o 
   2  13   7        0.06       -9.92     31.62 o 
   3  13   7    10697.08    10870.06    102.53 o 
   4  13   7      162.51      122.91     24.54 o 
   5  13   7    15141.16    14939.62    201.67 o 
   6  13   7      673.56      583.92     43.32 o 
   7  13   7    10961.21    11100.99    146.15 o 
   8  13   7      873.83     1075.30    101.10 o 
   9  13   7     6557.29     7014.88    159.54 o 
  10  13   7      137.06      194.36     80.45 o 
  11  13   7     8792.93     9262.39    195.85 o 
  12  13   7       72.05      160.80    104.11 o 
  13  13   7     7075.48     7544.86    208.01 o 
  14  13   7      404.93      385.90     95.30 o 
   0  14   7       58.77       42.86     48.04 o 
   1  14   7        7.61       43.21     33.61 o 
   2  14   7      468.86      435.85     43.98 o 
   3  14   7       65.89       57.35     30.99 o 
   4  14   7       58.43       14.69     26.04 o 
   5  14   7      405.94      407.03     57.16 o 
   6  14   7      453.67      430.18     54.49 o 
   7  14   7      174.96      264.19     75.51 o 
   8  14   7       96.09      203.28     77.01 o 
   9  14   7        0.12      -73.61     73.61 o 
  10  14   7        0.49      -19.64     74.90 o 
  11  14   7      761.98      469.81    131.49 o 
  12  14   7      160.21       49.88     84.10 o 
  13  14   7       48.59       40.89     79.00 o 
   1  15   7     9115.65     9525.89    133.49 o 
   2  15   7        3.25        3.35     38.54 o 
   3  15   7     5386.73     5253.80    101.54 o 
   4  15   7       73.90       94.89     47.60 o 
   5  15   7     4218.22     4496.25    138.01 o 
   6  15   7      178.93      147.85     75.57 o 
   7  15   7     2800.71     3082.36    142.70 o 
   8  15   7      131.88       77.23     88.56 o 
   9  15   7     2045.85     1649.86    314.67 o 
  10  15   7      233.17      125.62     82.34 o 
  11  15   7     3374.67     3078.58    378.04 o 
  12  15   7      100.24      165.08    111.77 o 
   0  16   7      171.67      124.62     67.61 o 
   1  16   7       27.19       66.69     40.85 o 
   2  16   7      359.20      327.38     48.87 o 
   3  16   7        1.12       39.12     47.02 o 
   4  16   7       89.92       12.34     63.51 o 
   5  16   7       47.02        8.06     60.41 o 
   6  16   7      547.32      515.23     95.75 o 
   7  16   7       25.88       42.15     71.95 o 
   8  16   7      527.85      406.77    108.78 o 
   9  16   7        2.22      -49.34     81.16 o 
  10  16   7      537.14      392.59     97.89 o 
   1  17   7      435.17      362.49     65.59 o 
   2  17   7       53.22      -32.56     61.16 o 
   3  17   7      296.35      328.26     84.50 o 
   4  17   7        2.16       79.06     72.08 o 
   5  17   7      610.59      536.81     96.47 o 
   6  17   7      605.30      630.13     94.61 o 
   7  17   7     1684.35     1210.30    213.40 o 
   8  17   7      414.70      287.49     95.40 o 
   0  18   7      880.06      763.79    131.77 o 
   1  18   7       73.51       25.52     68.37 o 
   2  18   7     3715.48     3888.28    210.10 o 
   3  18   7      159.53      105.66     82.13 o 
   4  18   7      328.46      391.72     88.07 o 
   5  18   7        0.22      133.27     95.39 o 
   0   0   8    96620.92    97108.58   1099.24 o 
   1   0   8    30203.57    30090.20    233.51 o 
   2   0   8    22718.21    20928.06    172.01 o 
   3   0   8    14818.52    14627.90    128.40 o 
   4   0   8    95276.36    94359.50    778.02 o 
   5   0   8     4133.11     4062.31     73.02 o 
   6   0   8    72173.12    71545.97    608.01 o 
   7   0   8     1318.86     1325.23     50.51 o 
   8   0   8   113328.31   109990.65   1012.08 o 
   9   0   8     3846.22     3896.99     96.59 o 
  10   0   8    22653.26    22009.12    257.90 o 
  11   0   8        0.21      -47.92     51.05 o 
  12   0   8     6473.92     6864.58    137.96 o 
  13   0   8      181.07      151.20     71.41 o 
  14   0   8    14587.64    14981.66    246.76 o 
  15   0   8      405.32      316.42     78.67 o 
  16   0   8     8213.45     8608.72    200.85 o 
  17   0   8      403.19      434.99    104.64 o 
  18   0   8     8735.26     8545.87    234.26 o 
  19   0   8       68.63       40.48     89.41 o 
   1   1   8       60.87       69.02     17.88 o 
   2   1   8     4291.04     4823.18     45.22 o 
   3   1   8      530.41      579.19     24.47 o 
   4   1   8     3582.04     3697.63     41.45 o 
   5   1   8      100.50       82.31     20.67 o 
   6   1   8      189.54      171.60     22.89 o 
   7   1   8      189.87      164.05     26.23 o 
   8   1   8      631.47      679.54     33.42 o 
   9   1   8       33.90        0.92     30.68 o 
  10   1   8      799.95      907.27     50.48 o 
  11   1   8      124.16      103.16     38.01 o 
  12   1   8     1413.20     1625.45     64.24 o 
  13   1   8        2.78       48.38     37.67 o 
  14   1   8      436.20      432.83     54.10 o 
  15   1   8       33.12      -34.14     46.24 o 
  16   1   8        0.63       36.92     47.67 o 
  17   1   8       53.77      -28.14     55.00 o 
  18   1   8      174.26      176.98     63.92 o 
  19   1   8        2.11       47.87     69.40 o 
   0   2   8    16090.62    14239.00    117.95 o 
   1   2   8    19155.09    19465.25    110.29 o 
   2   2   8    21837.72    19407.09    108.62 o 
   3   2   8     3462.51     3436.71     37.00 o 
   4   2   8    38287.73    37225.69    206.04 o 
   5   2   8     1639.61     1651.87     36.55 o 
   6   2   8    37341.25    37258.77    221.66 o 
   7   2   8      291.87      255.03     24.87 o 
   8   2   8    40831.37    40562.77    265.98 o 
   9   2   8     1569.31     1752.28     46.01 o 
  10   2   8    17909.47    17567.14    153.31 o 
  11   2   8       44.13       21.40     30.59 o 
  12   2   8    16080.23    15976.38    163.74 o 
  13   2   8      271.80      214.01     45.50 o 
  14   2   8    10553.50    10616.17    136.01 o 
  15   2   8      600.42      599.78     64.20 o 
  16   2   8    12177.53    12652.47    174.34 o 
  17   2   8      295.52      387.87     69.53 o 
  18   2   8     6998.41     6883.38    154.59 o 
  19   2   8      124.48      200.28     68.44 o 
   1   3   8     5862.03     5780.64     45.95 o 
   2   3   8    11478.26    12033.30     76.67 o 
   3   3   8      185.21      218.48     13.99 o 
   4   3   8      161.31      118.39     13.43 o 
   5   3   8     3662.51     3696.05     33.96 o 
   6   3   8       88.74      122.56     20.33 o 
   7   3   8      643.43      692.66     26.80 o 
   8   3   8     2172.43     2303.60     53.84 o 
   9   3   8      894.66      962.85     34.66 o 
  10   3   8      253.72      292.46     32.15 o 
  11   3   8      554.30      554.88     44.08 o 
  12   3   8      428.68      465.08     45.82 o 
  13   3   8     1935.15     1797.17     70.79 o 
  14   3   8       12.71      -22.69     43.02 o 
  15   3   8     1494.12     1564.31     74.97 o 
  16   3   8      360.67      428.46     64.32 o 
  17   3   8      604.57      636.97     85.90 o 
  18   3   8      415.54      326.10     73.33 o 
  19   3   8     1292.04     1148.53    112.98 o 
   0   4   8    40018.31    40940.45    310.51 o 
   1   4   8     5003.30     5045.93     46.59 o 
   2   4   8    12409.16    11672.59     73.79 o 
   3   4   8      847.87      797.53     27.95 o 
   4   4   8     6333.17     6075.31     55.68 o 
   5   4   8      416.71      396.10     32.13 o 
   6   4   8     5683.40     5607.94     60.34 o 
   7   4   8        0.46       -2.38     17.04 o 
   8   4   8    15416.59    15066.92    138.37 o 
   9   4   8        8.53       13.79     34.35 o 
  10   4   8     5878.36     5722.33     76.98 o 
  11   4   8        1.21        5.38     29.77 o 
  12   4   8     1842.96     1915.61     58.32 o 
  13   4   8      362.02      331.93     46.26 o 
  14   4   8     6855.45     6577.83    104.94 o 
  15   4   8       83.02       45.77     44.62 o 
  16   4   8     1425.95     1429.25    102.88 o 
  17   4   8      102.06      140.99     60.66 o 
  18   4   8     1238.87      866.46    110.56 o 
  19   4   8       22.30      115.06     75.16 o 
   1   5   8    22960.46    22746.42    126.64 o 
   2   5   8      630.01      744.96     24.11 o 
   3   5   8    29679.90    28501.95    223.60 o 
   4   5   8     2823.34     3157.77     64.25 o 
   5   5   8     5501.87     5383.19     84.58 o 
   6   5   8     3472.94     3591.64     81.57 o 
   7   5   8    14494.33    14454.50    155.09 o 
   8   5   8     7914.17     7720.47    119.51 o 
   9   5   8     4581.22     4696.35     68.53 o 
  10   5   8     2799.31     2760.41     55.32 o 
  11   5   8    13052.29    12679.80    137.11 o 
  12   5   8      945.33      904.17     48.60 o 
  13   5   8     1633.33     1695.56     68.71 o 
  14   5   8      274.12      204.77     45.07 o 
  15   5   8     3331.31     3108.13    122.97 o 
  16   5   8      266.34      266.11     56.95 o 
  17   5   8     2556.43     2508.99    225.95 o 
  18   5   8       85.03      144.12     87.67 o 
   0   6   8     1271.55     1241.21     63.91 o 
   1   6   8     2453.54     2624.56     33.53 o 
   2   6   8       15.02       31.24     19.27 o 
   3   6   8      618.82      687.46     42.29 o 
   4   6   8      391.30      457.50     43.09 o 
   5   6   8      750.62      803.01     48.70 o 
   6   6   8       56.29       30.92     37.38 o 
   7   6   8      692.59      702.68     55.70 o 
   8   6   8       49.92       71.75     47.70 o 
   9   6   8      560.30      543.47     62.00 o 
  10   6   8        4.55        2.46     18.86 o 
  11   6   8      345.69      318.52     28.46 o 
  12   6   8      100.89      109.36     36.96 o 
  13   6   8       71.64      115.24     31.82 o 
  14   6   8        2.51      -31.35     36.39 o 
  15   6   8        3.83       95.68     42.76 o 
  16   6   8       27.15       54.30     50.84 o 
  17   6   8       13.02      -18.75     67.81 o 
  18   6   8       21.38       23.60     85.34 o 
   1   7   8    13085.83    12476.95     84.33 o 
   2   7   8       62.26       48.57     23.00 o 
   3   7   8     2529.24     2673.36     64.12 o 
   4   7   8       86.96      230.64     57.05 o 
   5   7   8    26063.52    25264.51    307.19 o 
   6   7   8     2088.75     2107.80     74.85 o 
   7   7   8    16168.92    16263.33    184.42 o 
   8   7   8     5659.32     6019.08    120.72 o 
   9   7   8    20921.06    19977.68    230.79 o 
  10   7   8       60.01        4.90     47.76 o 
  11   7   8     8410.78     8550.96    125.84 o 
  12   7   8      692.34      780.52     54.77 o 
  13   7   8    10744.43     9969.97    226.91 o 
  14   7   8      572.78      469.44     61.62 o 
  15   7   8     5516.71     5658.86    152.81 o 
  16   7   8      428.50      281.12     99.65 o 
  17   7   8     2424.35     2137.19    273.86 o 
  18   7   8      802.25      690.29    155.32 o 
   0   8   8       15.68       21.64     28.63 o 
   1   8   8      315.17      356.60     23.62 o 
   2   8   8     2937.37     2859.00     39.55 o 
   3   8   8      134.43      164.77     38.69 o 
   4   8   8     2977.59     3092.72     71.90 o 
   5   8   8      160.87      208.71     45.38 o 
   6   8   8     4916.03     5167.01    104.88 o 
   7   8   8        0.37       85.81     47.46 o 
   8   8   8      767.04      804.57     66.45 o 
   9   8   8      606.31      615.12     72.34 o 
  10   8   8     2005.63     2014.81     93.10 o 
  11   8   8      434.28      309.63     68.87 o 
  12   8   8      933.45      674.92     62.34 o 
  13   8   8       54.02      109.57     45.99 o 
  14   8   8      276.83      297.04     66.55 o 
  15   8   8      428.90      238.34     91.35 o 
  16   8   8      496.61      286.35     96.08 o 
  17   8   8      286.07      144.55    105.14 o 
   1   9   8     7520.38     7903.71     71.17 o 
   2   9   8        8.41        3.97     23.11 o 
   3   9   8    17982.99    18004.03    182.80 o 
   4   9   8     1710.00     1882.74     70.72 o 
   5   9   8     9995.42    10305.13    135.57 o 
   6   9   8     2700.31     2833.33     84.20 o 
   7   9   8    26526.33    26480.26    290.50 o 
   8   9   8     4818.33     5083.03    120.77 o 
   9   9   8     8011.02     8179.17    145.47 o 
  10   9   8     2634.13     2707.57    102.76 o 
  11   9   8     8500.24     8646.00    173.56 o 
  12   9   8     2408.95     2453.92    125.46 o 
  13   9   8      499.85      361.26     86.76 o 
  14   9   8      188.66      197.59     87.84 o 
  15   9   8     2386.96     2015.05    226.49 o 
  16   9   8       55.70       69.99     85.47 o 
  17   9   8     3217.36     3048.67    496.96 o 
   0  10   8      651.67      604.29     52.35 o 
   1  10   8        3.24       15.50     22.49 o 
   2  10   8     1604.95     1562.47     30.77 o 
   3  10   8       42.81       65.84     20.32 o 
   4  10   8     1138.21     1205.17     72.49 o 
   5  10   8       35.50       86.64     46.51 o 
   6  10   8     1210.81     1289.55     72.62 o 
   7  10   8     1062.85     1102.09     76.90 o 
   8  10   8     2874.68     3080.74    100.82 o 
   9  10   8      137.96      139.45     59.96 o 
  10  10   8     1207.61     1265.19    106.92 o 
  11  10   8      209.36      337.14     73.63 o 
  12  10   8      913.43      605.62    102.89 o 
  13  10   8       30.97      -29.24     70.61 o 
  14  10   8      516.49      403.45     91.51 o 
  15  10   8      151.55      230.58     99.71 o 
  16  10   8      385.08      278.42    110.76 o 
   1  11   8     2224.28     2141.93     46.59 o 
   2  11   8        5.46       -6.24     19.27 o 
   3  11   8      397.78      371.09     30.95 o 
   4  11   8      723.95      862.28     69.62 o 
   5  11   8     5828.68     6152.75    130.01 o 
   6  11   8        4.68      -28.58     50.96 o 
   7  11   8     2768.74     2965.39    101.45 o 
   8  11   8      152.95      164.76     59.58 o 
   9  11   8     1003.30     1074.37     85.32 o 
  10  11   8       99.93      119.95     65.25 o 
  11  11   8      148.09      245.12     76.93 o 
  12  11   8      112.46      197.16     83.20 o 
  13  11   8      566.67      409.09     94.41 o 
  14  11   8      296.78      274.27     95.22 o 
  15  11   8     1744.39     1291.70    298.62 o 
   0  12   8     2085.96     2247.17     86.09 o 
   1  12   8     2307.22     2512.15     66.31 o 
   2  12   8      329.66      380.22     28.07 o 
   3  12   8      502.76      393.67     35.21 o 
   4  12   8      422.52      335.18     33.30 o 
   5  12   8     2051.82     2263.15     89.27 o 
   6  12   8      106.78      115.38     58.00 o 
   7  12   8      570.53      558.26     77.59 o 
   8  12   8      424.18      415.13     74.38 o 
   9  12   8      494.17      447.20     86.09 o 
  10  12   8      311.16      309.08     76.90 o 
  11  12   8       25.18       94.07     70.33 o 
  12  12   8      192.22      156.76     81.26 o 
  13  12   8        3.40        8.95     72.86 o 
  14  12   8       39.31       94.58     91.81 o 
   1  13   8      810.80      854.03     44.42 o 
   2  13   8       24.12       29.75     27.43 o 
   3  13   8      179.63      200.30     33.97 o 
   4  13   8      492.72      483.43     51.17 o 
   5  13   8     1118.26      921.45     57.52 o 
   6  13   8      836.46      995.82     90.71 o 
   7  13   8      133.58      239.56     67.93 o 
   8  13   8      544.65      591.13     92.82 o 
   9  13   8      304.71      370.44     87.09 o 
  10  13   8      981.08      749.13    129.10 o 
  11  13   8      156.58       65.91     76.11 o 
  12  13   8      614.17      343.11    101.37 o 
  13  13   8      637.74      274.58     93.22 o 
   0  14   8      489.43      450.13     61.27 o 
   1  14   8      283.80      257.65     37.37 o 
   2  14   8       10.85        2.51     31.11 o 
   3  14   8      466.92      399.25     48.24 o 
   4  14   8      745.72      572.72     57.19 o 
   5  14   8      669.94      639.79     79.20 o 
   6  14   8      655.74      615.00     84.77 o 
   7  14   8        0.21       -8.29     57.69 o 
   8  14   8       48.28       15.03     64.80 o 
   9  14   8        9.77      -61.85     79.40 o 
  10  14   8       34.90       22.61     68.52 o 
  11  14   8       68.63       27.31     76.43 o 
  12  14   8        3.96        1.84     82.42 o 
   1  15   8     3489.85     3508.29     89.73 o 
   2  15   8      423.00      371.47     42.39 o 
   3  15   8     3849.08     3938.98    102.35 o 
   4  15   8      164.61      163.90     69.89 o 
   5  15   8     1215.54     1426.16     98.77 o 
   6  15   8       11.80       66.92     65.62 o 
   7  15   8     1717.76     1797.81    109.04 o 
   8  15   8        3.39       -4.66     66.26 o 
   9  15   8     2188.98     1666.01    328.10 o 
  10  15   8       76.05       18.87     74.58 o 
  11  15   8     2524.41     2149.08    317.53 o 
   0  16   8       13.71       73.91     70.31 o 
   1  16   8      247.18      231.43     56.44 o 
   2  16   8       31.08       42.33     59.31 o 
   3  16   8     1425.68     1129.70    110.54 o 
   4  16   8      806.90      846.40     90.66 o 
   5  16   8      217.31      210.16     73.94 o 
   6  16   8      258.33      248.00     79.71 o 
   7  16   8        0.14       12.46     71.68 o 
   8  16   8      596.00      310.49     98.09 o 
   9  16   8      100.94       48.71     81.37 o 
   1  17   8     3132.06     2843.27    130.81 o 
   2  17   8       24.78       35.98     66.85 o 
   3  17   8     3406.52     3625.47    197.10 o 
   4  17   8       32.45       -6.63     63.83 o 
   5  17   8     5780.36     6312.28    191.92 o 
   6  17   8      118.08       74.17     77.30 o 
   7  17   8     3115.25     3572.31    180.36 o 
   0  18   8        7.84       22.11    141.70 o 
   1  18   8       40.79      189.60     98.74 o 
   2  18   8        0.70       33.23     76.18 o 
   3  18   8        1.50       40.82     71.69 o 
   4  18   8       12.70       55.78     74.76 o 
   1   1   9      602.74      604.34     25.62 o 
   2   1   9      701.30      833.15     28.58 o 
   3   1   9      499.83      481.10     25.76 o 
   4   1   9        6.93       26.86     20.09 o 
   5   1   9     1487.17     1604.00     34.58 o 
   6   1   9     2051.40     1948.31     37.82 o 
   7   1   9      655.81      782.76     39.57 o 
   8   1   9     6554.84     6638.75     74.12 o 
   9   1   9     2306.28     2383.89     54.69 o 
  10   1   9     5474.25     5263.90     76.38 o 
  11   1   9       24.88       26.19     33.93 o 
  12   1   9     1933.17     1841.83     61.69 o 
  13   1   9       40.07       -2.22     40.91 o 
  14   1   9      594.35      615.21     64.60 o 
  15   1   9      438.16      453.26     62.98 o 
  16   1   9      168.39      238.87     61.45 o 
  17   1   9     1009.49     1039.14     82.35 o 
  18   1   9      229.69      129.00     65.38 o 
  19   1   9       89.12      125.26     67.33 o 
   0   2   9    26237.54    26012.89    218.17 o 
   1   2   9      349.65      328.78     24.20 o 
   2   2   9    13360.99    12761.94     87.73 o 
   3   2   9     6979.69     7185.65     59.44 o 
   4   2   9     8544.00     8254.76     67.62 o 
   5   2   9      709.51      847.02     29.18 o 
   6   2   9     8563.62     8529.00     72.71 o 
   7   2   9      648.43      767.98     32.98 o 
   8   2   9     8969.99     8691.24     84.35 o 
   9   2   9      440.07      410.21     41.46 o 
  10   2   9    10576.23    10327.70    108.70 o 
  11   2   9        3.57       -5.62     32.48 o 
  12   2   9     6077.92     5901.77     94.94 o 
  13   2   9        4.37       46.95     41.49 o 
  14   2   9     3848.39     4135.19     97.96 o 
  15   2   9        6.86      -31.62     41.83 o 
  16   2   9      757.31      826.01     71.73 o 
  17   2   9      105.42       63.83     56.12 o 
  18   2   9     1932.14     1881.95    100.26 o 
  19   2   9        3.84       32.60     63.58 o 
   1   3   9     6038.21     5516.58     49.20 o 
   2   3   9     3156.56     3292.20     39.98 o 
   3   3   9     2744.11     2818.11     45.84 o 
   4   3   9       98.15      122.81     22.68 o 
   5   3   9     3784.50     3790.93     41.38 o 
   6   3   9     3201.15     3101.40     41.88 o 
   7   3   9     8403.86     8293.10     80.39 o 
   8   3   9     2975.95     2930.27     48.47 o 
   9   3   9      741.64      727.65     39.17 o 
  10   3   9     3762.43     3723.30     68.75 o 
  11   3   9      265.35      318.56     38.79 o 
  12   3   9       72.71       54.54     36.25 o 
  13   3   9     2486.19     2423.78     73.47 o 
  14   3   9     1172.29     1265.80     64.74 o 
  15   3   9      964.95      981.05     73.33 o 
  16   3   9      373.50      355.25     60.32 o 
  17   3   9      635.39      652.60     84.60 o 
  18   3   9      172.70      155.87     67.27 o 
   0   4   9    38257.95    37868.48    294.83 o 
   1   4   9     2771.44     2828.78     41.51 o 
   2   4   9    44808.68    42995.97    236.73 o 
   3   4   9      620.64      612.54     17.36 o 
   4   4   9     8127.35     7680.09     66.79 o 
   5   4   9     4040.64     3974.78     49.98 o 
   6   4   9     8538.74     8481.09     94.97 o 
   7   4   9      952.38      993.68     40.97 o 
   8   4   9     9338.52     9458.21    106.35 o 
   9   4   9      397.18      387.13     29.41 o 
  10   4   9    18156.96    17901.03    163.98 o 
  11   4   9      475.37      510.75     41.29 o 
  12   4   9    12320.20    11684.50    139.50 o 
  13   4   9        0.43       26.13     36.20 o 
  14   4   9     7649.14     7638.98    123.24 o 
  15   4   9      502.70      418.74     56.63 o 
  16   4   9     7209.31     7051.17    149.17 o 
  17   4   9       41.06       32.00     49.89 o 
  18   4   9     4166.25     4379.39    175.88 o 
   1   5   9     2415.01     2455.14     33.17 o 
   2   5   9     1373.75     1404.46     44.16 o 
   3   5   9     1308.15     1137.59     41.46 o 
   4   5   9     1938.96     2068.81     62.23 o 
   5   5   9     1270.50     1473.80     62.07 o 
   6   5   9      408.82      474.66     52.19 o 
   7   5   9      612.91      516.32     53.34 o 
   8   5   9     1377.31     1389.47     68.26 o 
   9   5   9      703.12      780.25     65.28 o 
  10   5   9     9319.88     8916.12    131.63 o 
  11   5   9        8.35       35.01     25.30 o 
  12   5   9     2602.12     2460.64     60.73 o 
  13   5   9       67.38      110.77     47.71 o 
  14   5   9        1.61       11.29     34.66 o 
  15   5   9     1231.40      966.52     84.50 o 
  16   5   9      518.97      419.86     87.52 o 
  17   5   9      407.24      289.72     97.04 o 
  18   5   9       29.00       75.64     88.53 o 
   0   6   9    71049.14    69651.84    571.86 o 
   1   6   9      440.98      368.55     20.75 o 
   2   6   9    17553.83    17078.85    129.03 o 
   3   6   9      206.24      248.45     35.18 o 
   4   6   9    28435.62    27270.47    236.45 o 
   5   6   9       35.98       95.55     39.22 o 
   6   6   9     8801.34     9229.75    125.80 o 
   7   6   9      135.05      133.71     46.87 o 
   8   6   9    17567.52    17460.35    203.70 o 
   9   6   9        0.11      -30.26     47.33 o 
  10   6   9    14125.89    14180.18    187.66 o 
  11   6   9        6.31       20.61     20.82 o 
  12   6   9    11156.53    10970.72    158.35 o 
  13   6   9      952.29      777.81     77.11 o 
  14   6   9     7824.59     7512.75    155.72 o 
  15   6   9      138.40      100.91     60.42 o 
  16   6   9     2452.55     1827.20    310.75 o 
  17   6   9      213.04      132.00     97.83 o 
  18   6   9     5423.30     5830.63    401.57 o 
   1   7   9     2078.77     2111.98     35.24 o 
   2   7   9     3324.25     3489.89     55.95 o 
   3   7   9     1411.55     1478.96     53.22 o 
   4   7   9      206.33      244.34     41.60 o 
   5   7   9      829.77      985.75     63.18 o 
   6   7   9       50.23       86.38     50.19 o 
   7   7   9      923.73     1046.53     69.91 o 
   8   7   9      447.27      435.14     63.48 o 
   9   7   9       55.46       30.70     47.43 o 
  10   7   9       32.63       71.37     60.41 o 
  11   7   9      888.47      851.38     76.83 o 
  12   7   9      164.17      141.30     69.29 o 
  13   7   9       22.96       53.01     31.44 o 
  14   7   9      162.41       65.57     69.78 o 
  15   7   9      313.66      147.71     83.55 o 
  16   7   9       18.26      -60.34     87.26 o 
  17   7   9      119.65      114.92     88.06 o 
   0   8   9     2958.98     3252.54     56.31 o 
   1   8   9      946.93     1016.73     32.16 o 
   2   8   9    10070.46    10086.91     89.38 o 
   3   8   9     3248.59     3321.64     77.05 o 
   4   8   9     1858.70     2037.45     70.37 o 
   5   8   9     2298.00     2397.53     76.83 o 
   6   8   9     9211.21     9480.25    137.03 o 
   7   8   9       43.30       61.13     49.12 o 
   8   8   9     5123.92     5145.00    117.31 o 
   9   8   9      137.74      167.29     61.60 o 
  10   8   9     6699.79     6626.85    136.23 o 
  11   8   9      181.80      164.67     68.84 o 
  12   8   9     2296.67     2187.55    154.89 o 
  13   8   9       80.61       35.09     64.77 o 
  14   8   9     1796.62     1828.01    173.81 o 
  15   8   9        7.21       -5.58     78.32 o 
  16   8   9     1635.74     1187.81    254.70 o 
  17   8   9      583.59      304.98    111.15 o 
   1   9   9     3813.30     3864.60     48.89 o 
   2   9   9      128.28      121.52     34.97 o 
   3   9   9    10339.74    10931.12    139.22 o 
   4   9   9      129.56      253.53     51.32 o 
   5   9   9     8200.65     8190.04    132.92 o 
   6   9   9      323.22      532.77     60.64 o 
   7   9   9     2651.63     2786.04     99.46 o 
   8   9   9       22.33      116.71     59.69 o 
   9   9   9     6080.26     6079.38    130.77 o 
  10   9   9       85.18        6.87     54.30 o 
  11   9   9     5706.36     5923.83    169.01 o 
  12   9   9      327.38      215.44     73.42 o 
  13   9   9     2789.65     3048.08    143.57 o 
  14   9   9      281.87      219.90     91.73 o 
  15   9   9     1314.40     1213.87    139.77 o 
  16   9   9      224.84      178.37    102.77 o 
   0  10   9     2285.88     2360.83     75.48 o 
   1  10   9     1511.06     1497.78     37.99 o 
   2  10   9       97.98       85.91     20.09 o 
   3  10   9     2465.04     2470.37     79.05 o 
   4  10   9     2400.96     2753.98     90.04 o 
   5  10   9      539.46      615.69     64.82 o 
   6  10   9       18.78       72.82     52.66 o 
   7  10   9      476.50      494.01     67.32 o 
   8  10   9      950.03     1037.41     77.24 o 
   9  10   9      351.27      403.76     71.62 o 
  10  10   9     1784.83     1876.31    114.37 o 
  11  10   9      154.53      126.72     73.97 o 
  12  10   9      341.35      287.91     82.90 o 
  13  10   9       26.77      -55.06     80.30 o 
  14  10   9      510.15      339.18    105.61 o 
  15  10   9      406.45      364.12    107.21 o 
   1  11   9    18611.39    18722.95    146.56 o 
   2  11   9       28.40       25.56     18.39 o 
   3  11   9    14527.23    14765.75    174.17 o 
   4  11   9        5.66       13.99     44.57 o 
   5  11   9    11033.27    11515.83    179.17 o 
   6  11   9     1048.77     1099.52     86.79 o 
   7  11   9    17800.37    18308.54    227.75 o 
   8  11   9      205.00      214.87     68.10 o 
   9  11   9     8725.36     8806.17    170.49 o 
  10  11   9      131.25      124.67     72.58 o 
  11  11   9    10828.28    10941.70    229.81 o 
  12  11   9      387.05      315.06     89.37 o 
  13  11   9     5526.35     5875.05    217.03 o 
  14  11   9      144.61      154.71     96.11 o 
  15  11   9     5206.37     5648.06    191.40 o 
   0  12   9      624.74      601.23     61.71 o 
   1  12   9      297.91      296.23     33.77 o 
   2  12   9       91.54      102.32     22.75 o 
   3  12   9     3155.49     3395.00     99.37 o 
   4  12   9       34.71       -6.45     46.67 o 
   5  12   9       99.26      133.19     59.38 o 
   6  12   9        8.56      138.04     62.88 o 
   7  12   9        3.48       40.03     57.68 o 
   8  12   9        2.36      -33.91     71.00 o 
   9  12   9      369.70      356.66     90.95 o 
  10  12   9       12.82       34.85     65.20 o 
  11  12   9       40.53      -71.51     79.67 o 
  12  12   9        4.50       -6.82     71.98 o 
  13  12   9        0.25       96.06     78.83 o 
  14  12   9       45.36       47.62     83.21 o 
   1  13   9    14969.56    14764.38    157.59 o 
   2  13   9        0.72       -9.02     25.59 o 
   3  13   9    14747.11    15169.70    182.45 o 
   4  13   9      607.73      622.73     70.72 o 
   5  13   9     9029.10     9736.56    170.97 o 
   6  13   9      420.99      421.63     74.52 o 
   7  13   9     2493.16     2865.92    116.85 o 
   8  13   9      189.32      116.05     78.68 o 
   9  13   9     9436.37    10199.73    212.80 o 
  10  13   9      595.30      399.25     89.49 o 
  11  13   9     8404.29     8549.21    235.51 o 
  12  13   9      137.42       82.49     90.54 o 
  13  13   9     6715.15     7119.26    216.17 o 
   0  14   9        5.59       34.76     43.80 o 
   1  14   9      190.46      203.34     40.88 o 
   2  14   9      199.44      179.60     35.22 o 
   3  14   9       69.54       42.37     56.64 o 
   4  14   9      430.38      400.83     74.34 o 
   5  14   9      750.32      811.97     87.35 o 
   6  14   9      765.22      599.66     83.49 o 
   7  14   9       45.41       91.14     68.28 o 
   8  14   9       28.80       44.09     70.73 o 
   9  14   9       87.44       50.28     75.51 o 
  10  14   9      282.27      245.33     96.44 o 
  11  14   9       19.20       24.56     86.64 o 
  12  14   9       75.24      185.61    126.74 o 
   1  15   9     7748.53     7661.94    125.87 o 
   2  15   9      197.58      184.27     61.40 o 
   3  15   9     4386.09     4418.41    126.77 o 
   4  15   9      236.81      220.69     72.08 o 
   5  15   9     1523.95     1464.48    156.83 o 
   6  15   9      595.99      630.73     85.26 o 
   7  15   9     4321.16     4690.26    162.11 o 
   8  15   9      812.80      853.81    106.64 o 
   9  15   9     3387.47     3548.78    159.61 o 
  10  15   9       74.68      -14.13     80.01 o 
   0  16   9     1774.78     1399.81    477.13 o 
   1  16   9       25.47       54.77     54.52 o 
   2  16   9      458.55      410.05     73.48 o 
   3  16   9       86.12       56.40     61.48 o 
   4  16   9      579.55      472.77     80.99 o 
   5  16   9       20.81      212.22     97.52 o 
   6  16   9      373.13      363.98     86.42 o 
   7  16   9      874.72      772.90    115.17 o 
   8  16   9      219.66      261.76    101.96 o 
   1  17   9      696.63      526.14    120.91 o 
   2  17   9       87.42       87.43     74.00 o 
   3  17   9      937.72      650.22     88.73 o 
   4  17   9      503.73      548.26     91.32 o 
   5  17   9      636.41      491.67     91.64 o 
   6  17   9      460.86      421.64     95.27 o 
   0  18   9     1124.29     1398.04    288.36 o 
   0   0  10    36427.69    35029.61    411.98 o 
   1   0  10      738.38      686.67     42.58 o 
   2   0  10    29815.94    28313.28    244.80 o 
   3   0  10    14631.82    14126.23    139.94 o 
   4   0  10    37379.65    36360.08    319.72 o 
   5   0  10       54.40      119.11     33.81 o 
   6   0  10    40267.88    40105.27    389.30 o 
   7   0  10     4322.69     4443.26     88.28 o 
   8   0  10    19468.55    19108.78    201.89 o 
   9   0  10     2348.74     2346.89     79.75 o 
  10   0  10    41906.43    42552.61    434.88 o 
  11   0  10       79.94      121.98     55.48 o 
  12   0  10    26222.68    25135.08    320.27 o 
  13   0  10      289.03      249.78     70.96 o 
  14   0  10     9352.15    10071.71    210.16 o 
  15   0  10       36.91       18.52     63.92 o 
  16   0  10     7792.66     7606.05    214.45 o 
  17   0  10      917.73     1196.84    118.95 o 
  18   0  10    10846.13    11578.34    285.14 o 
   1   1  10        6.12       57.74     20.87 o 
   2   1  10      495.36      601.34     29.65 o 
   3   1  10       66.09       53.52     22.75 o 
   4   1  10      227.04      122.70     26.92 o 
   5   1  10      196.35      253.64     25.91 o 
   6   1  10       83.15       53.10     35.42 o 
   7   1  10        9.75       25.76     22.87 o 
   8   1  10     1629.62     1719.87     48.62 o 
   9   1  10       39.67       85.93     33.10 o 
  10   1  10      306.26      215.27     40.23 o 
  11   1  10        5.94       -0.66     34.15 o 
  12   1  10     3590.33     3594.71     84.94 o 
  13   1  10        1.66       38.58     42.73 o 
  14   1  10      755.56      828.80     65.54 o 
  15   1  10       62.33       59.14     48.29 o 
  16   1  10       18.69       51.76     56.15 o 
  17   1  10      258.66      380.26     65.09 o 
  18   1  10      184.52      257.06     73.69 o 
   0   2  10    49555.50    50229.18    403.37 o 
   1   2  10      501.23      511.09     29.51 o 
   2   2  10    55814.13    55454.66    323.24 o 
   3   2  10     4889.85     4818.56     58.21 o 
   4   2  10    24987.54    24063.49    149.12 o 
   5   2  10     1713.54     1914.05     39.69 o 
   6   2  10    24991.87    25409.95    165.20 o 
   7   2  10     1890.39     1883.06     43.11 o 
   8   2  10    23170.90    23143.19    170.99 o 
   9   2  10     3161.03     3038.54     57.77 o 
  10   2  10    29080.96    29078.84    219.16 o 
  11   2  10       41.26       24.59     32.61 o 
  12   2  10    12767.02    12905.30    149.72 o 
  13   2  10      785.84      765.50     56.77 o 
  14   2  10     6592.03     6907.86    129.62 o 
  15   2  10      163.79      123.33     51.59 o 
  16   2  10     4146.21     4091.33    116.59 o 
  17   2  10      370.36      444.68     71.56 o 
  18   2  10     8519.86     9249.98    187.09 o 
   1   3  10     6460.45     6589.53     65.54 o 
   2   3  10        1.10       -4.04     18.16 o 
   3   3  10     1658.33     1792.77     45.88 o 
   4   3  10     5938.95     6426.74     61.95 o 
   5   3  10     2321.37     2425.57     46.18 o 
   6   3  10      851.17      923.40     32.55 o 
   7   3  10     7009.02     6955.41     73.48 o 
   8   3  10      742.87      710.82     52.18 o 
   9   3  10     1281.10     1301.47     42.03 o 
  10   3  10    11176.50    10826.49    112.34 o 
  11   3  10     1374.71     1469.86     59.89 o 
  12   3  10     1433.49     1309.46     52.12 o 
  13   3  10      717.26      699.77     51.39 o 
  14   3  10      477.32      445.59     56.60 o 
  15   3  10      593.83      547.80     63.60 o 
  16   3  10      145.41      120.86     53.06 o 
  17   3  10       47.63       77.33     56.09 o 
  18   3  10      332.84      355.22     93.18 o 
   0   4  10    11112.22    11095.33    132.51 o 
   1   4  10      202.82      273.90     25.66 o 
   2   4  10    10628.59    10147.48     76.96 o 
   3   4  10      910.34      947.01     25.06 o 
   4   4  10     4559.32     4457.06     57.69 o 
   5   4  10      396.80      429.26     29.20 o 
   6   4  10     6712.02     6563.14     71.98 o 
   7   4  10        9.49       20.21     24.62 o 
   8   4  10      433.76      374.26     20.99 o 
   9   4  10     1583.80     1580.72     47.53 o 
  10   4  10     9238.82     9285.62    115.59 o 
  11   4  10      233.79      216.27     30.85 o 
  12   4  10     6803.51     6047.26    115.64 o 
  13   4  10      592.74      530.54     54.31 o 
  14   4  10     2270.30     2287.89    128.06 o 
  15   4  10        0.05      -28.77     44.17 o 
  16   4  10      963.63      830.57     92.34 o 
  17   4  10      961.81      773.98    134.97 o 
  18   4  10     2322.61     2007.82    246.23 o 
   1   5  10     7036.87     6902.62     66.85 o 
   2   5  10     1945.00     1900.32     32.48 o 
   3   5  10    11575.16    11054.71     93.59 o 
   4   5  10      295.98      417.85     44.10 o 
   5   5  10     6263.23     6523.03     99.86 o 
   6   5  10     4312.09     4484.80     96.17 o 
   7   5  10     1132.30     1251.34     76.80 o 
   8   5  10        2.68      -33.62     47.83 o 
   9   5  10    10343.94    10498.10    169.41 o 
  10   5  10      557.40      531.02     42.98 o 
  11   5  10     7883.53     7176.61    170.77 o 
  12   5  10       13.64       71.11     28.43 o 
  13   5  10     5206.87     4896.18    163.54 o 
  14   5  10     1750.21     1487.99    160.33 o 
  15   5  10     1832.54     1470.00    152.37 o 
  16   5  10       81.14       16.63     71.19 o 
  17   5  10     3584.88     3827.66    218.29 o 
   0   6  10      273.89      309.99     42.69 o 
   1   6  10      143.71      136.36     18.87 o 
   2   6  10      250.98      253.48     22.95 o 
   3   6  10       89.70      114.12     36.98 o 
   4   6  10       17.41      -12.14     36.26 o 
   5   6  10     2112.48     2343.29     75.09 o 
   6   6  10      965.30     1009.62     65.64 o 
   7   6  10        4.58       28.74     47.64 o 
   8   6  10      243.35      263.42     59.74 o 
   9   6  10      847.94      915.74     75.71 o 
  10   6  10     1028.59     1177.87     78.99 o 
  11   6  10      110.94      103.49     67.70 o 
  12   6  10        1.84       36.78     66.17 o 
  13   6  10       12.81       37.11     22.09 o 
  14   6  10       27.33       71.33     71.84 o 
  15   6  10      660.48      257.48    102.52 o 
  16   6  10       37.41       97.69     88.13 o 
  17   6  10        0.08       22.44     75.36 o 
   1   7  10    33942.97    33864.20    199.65 o 
   2   7  10     4275.10     4540.22     49.85 o 
   3   7  10    16623.41    16615.98    175.29 o 
   4   7  10      959.49      928.69     62.17 o 
   5   7  10     7766.67     7724.95    124.93 o 
   6   7  10    10158.09    10226.54    153.01 o 
   7   7  10    15723.70    15857.42    197.68 o 
   8   7  10     1848.90     1916.95     88.57 o 
   9   7  10    11298.70    11180.46    168.15 o 
  10   7  10     8207.50     8237.27    177.55 o 
  11   7  10     8972.92     9430.23    173.83 o 
  12   7  10     3081.52     3498.93    132.93 o 
  13   7  10     7017.20     7291.91    180.34 o 
  14   7  10     1809.85     1114.96    299.20 o 
  15   7  10     4006.71     4115.91    205.87 o 
  16   7  10      216.84      162.09     93.18 o 
  17   7  10     1802.21      842.17    268.26 o 
   0   8  10      569.25      543.98     40.22 o 
   1   8  10       90.53       46.97     24.56 o 
   2   8  10     1687.72     1901.19     65.07 o 
   3   8  10      107.36      126.67     41.28 o 
   4   8  10      454.25      383.90     49.75 o 
   5   8  10        0.15       58.51     45.74 o 
   6   8  10     1069.20     1270.84     70.56 o 
   7   8  10      762.02      781.76     66.91 o 
   8   8  10     2554.71     2781.87     96.88 o 
   9   8  10        3.86      -31.72     63.21 o 
  10   8  10     1591.81     1541.51    104.29 o 
  11   8  10       71.86       78.69     69.75 o 
  12   8  10      111.26      109.58     70.38 o 
  13   8  10       66.23       -9.53     68.21 o 
  14   8  10      435.58      326.28    103.27 o 
  15   8  10      101.79       88.71     82.21 o 
  16   8  10      887.40      624.64    139.87 o 
   1   9  10     6448.83     6520.00     65.32 o 
   2   9  10      711.02      675.13     48.38 o 
   3   9  10    10463.80    10652.40    139.51 o 
   4   9  10      259.36      228.44     50.86 o 
   5   9  10    10206.67    10605.10    154.98 o 
   6   9  10     2292.54     2621.67     96.55 o 
   7   9  10     1825.78     1757.41     85.19 o 
   8   9  10      295.97      283.17     82.25 o 
   9   9  10    12248.48    12816.64    210.39 o 
  10   9  10      832.86      889.18     88.84 o 
  11   9  10     5775.22     6056.24    185.59 o 
  12   9  10      694.71      710.07    122.49 o 
  13   9  10     6380.41     6892.55    191.23 o 
  14   9  10      346.37      240.11    103.46 o 
  15   9  10     1057.40      726.89    162.34 o 
  16   9  10      108.03       57.24     92.67 o 
   0  10  10     3865.59     4047.42     77.46 o 
   1  10  10      276.05      296.98     34.34 o 
   2  10  10     2468.25     2622.94     75.61 o 
   3  10  10       57.14      111.60     47.49 o 
   4  10  10      821.33      902.36     65.75 o 
   5  10  10      104.71      158.35     53.49 o 
   6  10  10     2952.89     3104.07    102.78 o 
   7  10  10      188.11      267.03     65.58 o 
   8  10  10      785.35      674.14     76.53 o 
   9  10  10       27.15       77.36     63.30 o 
  10  10  10     1615.93     1823.89    122.96 o 
  11  10  10      227.59      199.37     92.89 o 
  12  10  10     2944.96     3410.32    159.97 o 
  13  10  10      687.15      470.38    112.08 o 
  14  10  10       54.83       14.63     85.65 o 
  15  10  10      219.34      162.51     97.22 o 
   1  11  10     1820.35     1752.21     48.31 o 
   2  11  10       93.32       73.44     36.50 o 
   3  11  10     2607.30     2952.85    100.65 o 
   4  11  10     2710.00     2856.33     94.48 o 
   5  11  10      401.65      535.40     71.43 o 
   6  11  10     1868.08     2186.27    105.81 o 
   7  11  10     3087.93     3258.04    122.19 o 
   8  11  10      948.30     1034.35     93.13 o 
   9  11  10     1935.52     2190.84    117.25 o 
  10  11  10     2793.27     2963.23    164.72 o 
  11  11  10     1088.35      710.73    130.54 o 
  12  11  10      194.54       -4.26     68.49 o 
  13  11  10      424.42      285.71    135.39 o 
  14  11  10      542.81      546.43    124.54 o 
   0  12  10      914.56      780.14     76.27 o 
   1  12  10     1452.53     1289.47     64.03 o 
   2  12  10      444.90      317.86     43.41 o 
   3  12  10      621.54      703.33     95.30 o 
   4  12  10      199.50      148.48     57.88 o 
   5  12  10     1707.70     1622.31    113.88 o 
   6  12  10      122.63      199.06     64.40 o 
   7  12  10     1606.66     1621.53    129.17 o 
   8  12  10       90.99      137.80     73.10 o 
   9  12  10      120.06      115.60     83.73 o 
  10  12  10      783.58      519.40    101.62 o 
  11  12  10      512.03      481.45    106.13 o 
  12  12  10      237.43       42.60     84.14 o 
  13  12  10      176.88      101.43     93.48 o 
   1  13  10      541.79      481.32     49.30 o 
   2  13  10       30.20       64.02     26.83 o 
   3  13  10      136.21      189.75     61.36 o 
   4  13  10       27.45       70.10     57.42 o 
   5  13  10      191.84      187.49     67.63 o 
   6  13  10        5.14       79.97     61.05 o 
   7  13  10     1602.18     1603.87    110.95 o 
   8  13  10      290.11      198.69     79.01 o 
   9  13  10       33.34       36.19     67.98 o 
  10  13  10      172.46      193.81     90.59 o 
  11  13  10      491.59      311.80    100.40 o 
  12  13  10      112.55      106.99     96.10 o 
   0  14  10        0.94       32.61     46.48 o 
   1  14  10      635.11      455.92     47.53 o 
   2  14  10       36.12       29.57     50.24 o 
   3  14  10      934.15      748.20    114.73 o 
   4  14  10      185.61      161.86     63.41 o 
   5  14  10        2.18      -24.24     61.88 o 
   6  14  10       98.46      107.93     67.54 o 
   7  14  10      610.20      506.55     91.78 o 
   8  14  10      488.56      394.02     95.43 o 
   9  14  10       27.17      121.02     78.16 o 
  10  14  10        4.73      -29.05     75.95 o 
  11  14  10       15.38        6.04     88.15 o 
   1  15  10     3291.00     3376.21    112.62 o 
   2  15  10       16.67       -9.93     54.25 o 
   3  15  10     2113.43     1694.86    203.32 o 
   4  15  10      339.17      372.88     87.19 o 
   5  15  10     3603.64     3917.69    160.74 o 
   6  15  10      400.44      337.45     89.73 o 
   7  15  10     2037.79     2048.65    128.98 o 
   8  15  10      596.66      410.53     94.36 o 
   9  15  10     1981.88     1457.21    275.64 o 
   0  16  10      563.00      437.05    172.64 o 
   1  16  10      246.98      256.14     87.70 o 
   2  16  10      133.68       93.27     68.23 o 
   3  16  10      734.45      502.31     85.67 o 
   4  16  10      719.99      696.65     97.16 o 
   5  16  10       14.11       82.58     77.17 o 
   6  16  10      183.49      153.85     79.97 o 
   7  16  10      245.24      274.77     93.79 o 
   1  17  10     3224.44     2411.30    544.28 o 
   2  17  10        0.31      -46.90     97.64 o 
   3  17  10     3011.10     3041.20    212.14 o 
   4  17  10       19.27      103.59     74.96 o 
   1   1  11      525.30      523.20     30.61 o 
   2   1  11       85.22       77.90     29.16 o 
   3   1  11        0.58       27.32     22.78 o 
   4   1  11      220.46      267.27     29.69 o 
   5   1  11     6553.69     6403.01     69.42 o 
   6   1  11     1745.98     1779.01     44.34 o 
   7   1  11     4113.81     4021.11     65.43 o 
   8   1  11      559.43      517.52     35.94 o 
   9   1  11     6272.20     6348.09     86.70 o 
  10   1  11      332.37      295.81     39.43 o 
  11   1  11      228.90      188.93     42.42 o 
  12   1  11      985.78      976.22     61.67 o 
  13   1  11     1952.04     2069.31     73.63 o 
  14   1  11      610.02      618.03     62.49 o 
  15   1  11      170.87      212.07     64.23 o 
  16   1  11      293.07      232.85     66.37 o 
  17   1  11     1192.59     1367.00     86.35 o 
  18   1  11       21.76       95.70     69.87 o 
   0   2  11    26477.89    25764.68    225.29 o 
   1   2  11      551.62      590.61     30.37 o 
   2   2  11    15234.06    15084.10    109.00 o 
   3   2  11     2057.51     2098.37     43.98 o 
   4   2  11     5386.37     5325.81     66.52 o 
   5   2  11     1330.43     1343.94     36.87 o 
   6   2  11     2280.34     2387.13     45.18 o 
   7   2  11     1638.36     1679.40     43.51 o 
   8   2  11     1271.13     1367.55     46.50 o 
   9   2  11       24.09       -7.42     35.62 o 
  10   2  11     7339.90     7098.42     97.78 o 
  11   2  11       99.35      133.19     37.72 o 
  12   2  11     5358.18     5400.17     94.08 o 
  13   2  11      193.27      124.65     46.29 o 
  14   2  11     3391.05     3689.78     94.27 o 
  15   2  11        1.18       12.98     46.32 o 
  16   2  11     1327.46     1322.01     90.02 o 
  17   2  11       60.91       49.61     60.11 o 
  18   2  11     1954.92     2129.40    126.79 o 
   1   3  11     2419.67     2631.31     45.43 o 
   2   3  11       16.39       16.47     19.61 o 
   3   3  11     7724.32     7607.32     70.71 o 
   4   3  11      806.93      780.74     43.04 o 
   5   3  11        2.82       23.86     22.53 o 
   6   3  11     3159.56     3138.66     48.81 o 
   7   3  11    10011.39     9608.58     87.31 o 
   8   3  11       23.77        2.97     19.92 o 
   9   3  11       44.31       69.06     27.09 o 
  10   3  11        5.41      -18.74     25.55 o 
  11   3  11     2694.82     2620.80     69.01 o 
  12   3  11      517.46      507.55     45.57 o 
  13   3  11       54.53       55.92     41.21 o 
  14   3  11     1253.49     1127.47     81.81 o 
  15   3  11     1590.16     1494.97     76.36 o 
  16   3  11      135.53      222.52     72.02 o 
  17   3  11       87.77      168.08     89.90 o 
   0   4  11    25003.86    24423.01    277.40 o 
   1   4  11      814.06      877.80     33.00 o 
   2   4  11    32043.04    31155.91    196.69 o 
   3   4  11       10.33        9.55     20.82 o 
   4   4  11     3628.48     3502.56     58.49 o 
   5   4  11     2173.93     2146.37     47.99 o 
   6   4  11    17878.30    17695.21    146.98 o 
   7   4  11      202.14      172.66     30.95 o 
   8   4  11    10800.06    10517.16    108.40 o 
   9   4  11        0.15       23.21     28.52 o 
  10   4  11    14787.36    13841.83    226.49 o 
  11   4  11       14.08        6.40     34.09 o 
  12   4  11    18184.28    16887.56    277.11 o 
  13   4  11      205.79      251.69     40.55 o 
  14   4  11     4339.34     4452.54    121.11 o 
  15   4  11       39.29       78.17     69.07 o 
  16   4  11     5413.29     5703.92    172.87 o 
  17   4  11       53.59       71.87     81.25 o 
   1   5  11      263.10      247.72     26.62 o 
   2   5  11     1630.08     1695.00     43.17 o 
   3   5  11      439.43      448.33     29.64 o 
   4   5  11     1647.92     1790.43     52.28 o 
   5   5  11     2767.05     2942.85     75.72 o 
   6   5  11      392.64      420.00     54.57 o 
   7   5  11     1259.55     1254.41     69.95 o 
   8   5  11     1070.53     1090.28     69.76 o 
   9   5  11     4523.61     4620.54    111.02 o 
  10   5  11      168.80      196.04     62.50 o 
  11   5  11      432.60      560.99     77.92 o 
  12   5  11       76.84       51.31     23.64 o 
  13   5  11     1911.93     1861.36     85.06 o 
  14   5  11      309.09      322.28     83.03 o 
  15   5  11        2.69       -6.11     69.36 o 
  16   5  11      797.90      708.56    118.11 o 
  17   5  11      775.11      782.28    118.85 o 
   0   6  11    26122.12    25928.27    232.42 o 
   1   6  11       25.66       34.34     23.77 o 
   2   6  11    11477.15    11537.47     81.63 o 
   3   6  11     1006.02     1013.13     45.06 o 
   4   6  11    16960.01    16998.62    176.97 o 
   5   6  11     2078.25     2024.21     76.09 o 
   6   6  11    12634.80    12606.30    155.76 o 
   7   6  11      630.70      732.06     65.48 o 
   8   6  11     8817.38     9210.82    149.61 o 
   9   6  11        0.88      -37.35     54.60 o 
  10   6  11    16896.25    17040.47    227.29 o 
  11   6  11      691.54      743.21     81.34 o 
  12   6  11     7362.28     7916.77    164.59 o 
  13   6  11        3.16       23.10     62.89 o 
  14   6  11     3680.49     3987.59    158.95 o 
  15   6  11        0.30       15.15     74.18 o 
  16   6  11     1914.88     1429.58    271.10 o 
  17   6  11      292.72      716.37    337.21 o 
   1   7  11       32.33       44.78     22.16 o 
   2   7  11      270.13      251.43     34.90 o 
   3   7  11        2.21       20.13     40.05 o 
   4   7  11       91.57      100.22     41.75 o 
   5   7  11     2468.16     2552.59     83.81 o 
   6   7  11     1685.54     1934.96     81.89 o 
   7   7  11      657.82      684.60     65.09 o 
   8   7  11      338.52      360.09     63.94 o 
   9   7  11     1070.82     1082.08     89.76 o 
  10   7  11       78.47      155.31     65.61 o 
  11   7  11        9.45      -57.15     69.87 o 
  12   7  11       33.62      103.77     67.69 o 
  13   7  11       24.01      -22.22     65.74 o 
  14   7  11       46.84       36.78     73.57 o 
  15   7  11      198.22      168.57     92.43 o 
  16   7  11        1.30       26.72     81.99 o 
   0   8  11     4132.74     4283.59     75.84 o 
   1   8  11     1191.10     1248.44     30.63 o 
   2   8  11    12788.29    12645.96    112.74 o 
   3   8  11      159.33      118.90     48.09 o 
   4   8  11      203.37      283.38     60.05 o 
   5   8  11      276.29      264.31     52.48 o 
   6   8  11     9338.88     9413.15    149.94 o 
   7   8  11      923.49      938.85     80.68 o 
   8   8  11     3045.67     3202.78    108.51 o 
   9   8  11       15.81      -15.50     62.37 o 
  10   8  11     2707.41     3016.56    125.97 o 
  11   8  11      109.47      120.99     68.06 o 
  12   8  11     6146.17     6052.06    203.02 o 
  13   8  11      132.53       53.42     74.52 o 
  14   8  11      764.19      558.92    148.19 o 
  15   8  11       13.19      -36.17     79.55 o 
  16   8  11     3137.75     2111.77    556.78 o 
   1   9  11     5799.38     5613.35     74.81 o 
   2   9  11       17.94        5.18     34.95 o 
   3   9  11     4550.25     4787.84     99.07 o 
   4   9  11     1054.85     1107.76     67.36 o 
   5   9  11     5565.86     6134.41    136.30 o 
   6   9  11      346.99      294.16     63.20 o 
   7   9  11     9947.49    10034.13    177.91 o 
   8   9  11      696.80      772.08     78.21 o 
   9   9  11     5803.88     6055.90    152.28 o 
  10   9  11      985.30      920.48     95.93 o 
  11   9  11     1899.70     1821.94    253.17 o 
  12   9  11      339.12      315.67     92.93 o 
  13   9  11     2796.33     3178.60    158.42 o 
  14   9  11        2.64       54.90     89.12 o 
  15   9  11     2837.62     1682.88    498.35 o 
   0  10  11     2012.58     2016.94     57.66 o 
   1  10  11      645.06      636.86     27.18 o 
   2  10  11      985.29     1074.89     66.98 o 
   3  10  11     3254.61     3322.95     94.59 o 
   4  10  11     1122.65     1174.00     74.66 o 
   5  10  11     1486.36     1462.49     77.31 o 
   6  10  11      841.86      704.89     78.08 o 
   7  10  11      616.70      503.46     77.35 o 
   8  10  11       33.00       22.75     54.48 o 
   9  10  11      733.25      680.25     83.60 o 
  10  10  11     1220.00      990.88    115.24 o 
  11  10  11      253.53      172.12     87.59 o 
  12  10  11       19.75       63.09     76.40 o 
  13  10  11        0.95       46.07    105.06 o 
  14  10  11      191.82      125.08     96.86 o 
   1  11  11    16279.53    15767.77    211.22 o 
   2  11  11      717.44      718.19     60.53 o 
   3  11  11    13276.30    14137.57    187.62 o 
   4  11  11       30.00       74.27     54.99 o 
   5  11  11     6367.32     6764.63    139.42 o 
   6  11  11       27.11       35.16     57.09 o 
   7  11  11     9784.26    10062.82    208.05 o 
   8  11  11      362.44      353.92     79.79 o 
   9  11  11     6389.29     6382.08    166.55 o 
  10  11  11      422.76      219.62    109.99 o 
  11  11  11     7472.77     8008.77    202.60 o 
  12  11  11      633.10      411.60     96.06 o 
  13  11  11     4012.26     4415.44    206.14 o 
   0  12  11      721.23      625.84     71.15 o 
   1  12  11     1508.70     1372.30     84.74 o 
   2  12  11        0.69       24.66     45.80 o 
   3  12  11      165.85      189.22     56.93 o 
   4  12  11      553.64      543.75     77.99 o 
   5  12  11       25.74      119.70     62.78 o 
   6  12  11      168.70      165.92     62.64 o 
   7  12  11     1465.18     1333.72    110.64 o 
   8  12  11      369.67      315.08     78.57 o 
   9  12  11        2.73      -38.38     77.27 o 
  10  12  11      116.60       73.07     79.29 o 
  11  12  11        1.65        6.78     67.73 o 
  12  12  11      228.45       61.52    108.46 o 
   1  13  11    13225.45    13161.49    171.21 o 
   2  13  11       34.56       28.76     49.49 o 
   3  13  11     7280.96     7673.46    148.30 o 
   4  13  11       58.43       86.02     60.99 o 
   5  13  11     6880.50     7556.71    160.33 o 
   6  13  11       51.30       98.89     64.79 o 
   7  13  11     4432.48     4604.13    147.49 o 
   8  13  11       20.62      -61.30     71.62 o 
   9  13  11    13355.51    14182.80    275.93 o 
  10  13  11      330.36      233.43     89.96 o 
  11  13  11     3312.43     3874.89    353.89 o 
   0  14  11        6.06      -19.93     82.72 o 
   1  14  11       46.45       44.70     56.36 o 
   2  14  11      107.45      126.69     59.14 o 
   3  14  11       63.62       37.72     61.71 o 
   4  14  11       17.34       75.15     58.69 o 
   5  14  11      153.97      115.05     66.88 o 
   6  14  11      141.04       28.44     70.97 o 
   7  14  11        2.12       31.27     69.00 o 
   8  14  11       22.18        8.87     70.93 o 
   9  14  11        5.47      -46.54     79.66 o 
  10  14  11       22.13       31.46     89.56 o 
   1  15  11     4736.59     5003.45    245.58 o 
   2  15  11      195.00      159.19     79.23 o 
   3  15  11     5477.49     5646.11    153.02 o 
   4  15  11       40.24       56.17     67.06 o 
   5  15  11     1345.51     1185.89    144.68 o 
   6  15  11       87.99       94.77     88.20 o 
   7  15  11     5109.65     5911.23    169.71 o 
   8  15  11      272.14      384.07     97.48 o 
   0  16  11      305.51      145.70    159.16 o 
   1  16  11      107.62      160.91    116.69 o 
   2  16  11      622.87      333.85    125.94 o 
   3  16  11      108.65       97.01     90.45 o 
   4  16  11      280.80      299.32     81.96 o 
   5  16  11       95.65      156.36     89.24 o 
   6  16  11      227.28      164.67     91.27 o 
   1  17  11      776.14      881.98    394.62 o 
   0   0  12    57832.86    56366.73    915.34 o 
   1   0  12     3496.58     3740.33     78.27 o 
   2   0  12    54313.77    54741.17    487.04 o 
   3   0  12     2680.68     2578.52     72.31 o 
   4   0  12     2068.52     2455.39     69.42 o 
   5   0  12     9903.93     9942.90    133.80 o 
   6   0  12    44953.22    45516.54    438.38 o 
   7   0  12       67.38       46.67     42.35 o 
   8   0  12    24608.49    24284.77    278.89 o 
   9   0  12     2569.94     2764.03     84.82 o 
  10   0  12    12797.82    12482.73    197.09 o 
  11   0  12      780.89      765.81     81.34 o 
  12   0  12    21872.13    22916.78    322.02 o 
  13   0  12      744.52      702.71     94.52 o 
  14   0  12    14881.85    15604.11    271.04 o 
  15   0  12      238.61      369.10    104.43 o 
  16   0  12    14990.95    15759.93    310.62 o 
  17   0  12      452.64      543.86    112.53 o 
   1   1  12       38.76      100.84     28.86 o 
   2   1  12     1590.91     1817.77     45.88 o 
   3   1  12       25.70       83.66     27.22 o 
   4   1  12     8197.38     8216.70     81.27 o 
   5   1  12      278.89      253.05     34.85 o 
   6   1  12      128.39      192.76     31.23 o 
   7   1  12       15.29       49.48     28.08 o 
   8   1  12      832.37      863.60     43.82 o 
   9   1  12      125.49       73.28     32.15 o 
  10   1  12     5006.76     4872.60     80.88 o 
  11   1  12       77.80       83.55     40.65 o 
  12   1  12     1001.66      943.11     56.82 o 
  13   1  12       70.70      142.17     47.60 o 
  14   1  12        6.86       39.10     46.31 o 
  15   1  12        2.90        9.64     47.94 o 
  16   1  12        1.34      -20.42     56.00 o 
  17   1  12       87.93      -16.87     56.26 o 
   0   2  12    31019.56    30108.29    290.24 o 
   1   2  12     1848.43     2116.15     46.70 o 
   2   2  12    25120.27    24953.34    184.07 o 
   3   2  12     1257.04     1363.15     48.26 o 
   4   2  12    30280.01    29809.16    208.01 o 
   5   2  12    10041.51    10083.47    100.05 o 
   6   2  12    17894.55    17352.26    138.31 o 
   7   2  12       67.16       37.69     41.90 o 
   8   2  12     7324.57     7506.07     85.07 o 
   9   2  12     2665.13     2677.79     77.14 o 
  10   2  12    16563.03    15828.35    157.35 o 
  11   2  12      313.75      281.48     43.13 o 
  12   2  12    16300.49    16013.85    168.76 o 
  13   2  12       47.21       65.77     40.52 o 
  14   2  12     4384.45     4724.24    122.38 o 
  15   2  12      509.08      533.66     64.61 o 
  16   2  12     6297.60     6412.79    168.15 o 
  17   2  12       63.25       27.33     78.37 o 
   1   3  12     1129.72     1115.43     38.43 o 
   2   3  12        3.63       17.35     21.27 o 
   3   3  12     2774.29     2883.22     49.38 o 
   4   3  12      294.96      301.96     29.75 o 
   5   3  12     1464.43     1497.35     44.77 o 
   6   3  12     1618.21     1611.82     67.23 o 
   7   3  12     1305.97     1357.55     41.84 o 
   8   3  12     1957.61     1920.61     62.38 o 
   9   3  12     1716.17     1581.92     51.86 o 
  10   3  12     3821.29     3538.83     87.16 o 
  11   3  12     1842.63     1815.99     67.36 o 
  12   3  12       34.95       10.21     36.35 o 
  13   3  12      425.83      535.94     54.33 o 
  14   3  12       60.13       52.15     46.21 o 
  15   3  12      649.93      626.31     78.29 o 
  16   3  12      232.34      210.51     89.88 o 
  17   3  12      115.65      287.38     94.15 o 
   0   4  12     7469.32     7690.05    110.38 o 
   1   4  12       99.54      114.19     26.83 o 
   2   4  12    14834.61    14721.85    113.62 o 
   3   4  12      351.00      350.65     26.91 o 
   4   4  12      359.23      335.41     38.60 o 
   5   4  12     1418.26     1626.88     53.26 o 
   6   4  12    13903.69    13980.97    132.39 o 
   7   4  12      116.84      162.25     32.99 o 
   8   4  12     7386.89     7242.41     94.04 o 
   9   4  12      147.73      156.64     39.92 o 
  10   4  12     2386.98     2322.25    103.31 o 
  11   4  12      152.98      140.07     27.86 o 
  12   4  12     3115.03     3031.28     89.64 o 
  13   4  12      129.52       82.75     38.55 o 
  14   4  12     2122.26     2126.17    114.93 o 
  15   4  12      119.38      284.27     88.79 o 
  16   4  12     3383.46     3926.48    167.47 o 
  17   4  12      425.12      325.62    255.62 o 
   1   5  12     9815.41     9815.47    110.66 o 
   2   5  12      150.50      155.56     22.39 o 
   3   5  12     5299.32     5225.25    102.33 o 
   4   5  12     3984.01     3768.09     71.04 o 
   5   5  12     6126.20     6417.96    115.56 o 
   6   5  12       10.70       36.19     43.10 o 
   7   5  12     3570.33     3830.42     97.85 o 
   8   5  12     2446.34     2519.20     95.70 o 
   9   5  12    10449.66    10315.76    171.53 o 
  10   5  12      333.48      384.31     72.36 o 
  11   5  12     2561.81     2734.75    108.33 o 
  12   5  12     2990.57     3060.53    122.36 o 
  13   5  12     6856.89     6983.68    171.98 o 
  14   5  12       16.50      150.47     80.70 o 
  15   5  12     1675.26     1433.92    228.42 o 
  16   5  12      130.37      119.36     83.68 o 
   0   6  12      194.44      201.04     39.26 o 
   1   6  12        2.75       -3.02     28.79 o 
   2   6  12       66.74       47.47     19.58 o 
   3   6  12      436.13      361.40     28.26 o 
   4   6  12      135.27      149.65     45.72 o 
   5   6  12       98.69      113.87     49.49 o 
   6   6  12        0.03       17.97     43.68 o 
   7   6  12       12.89      203.32     54.56 o 
   8   6  12      421.97      441.84     72.22 o 
   9   6  12      704.51      779.18     80.63 o 
  10   6  12      177.70      224.63     70.71 o 
  11   6  12       12.72      -64.31     64.31 o 
  12   6  12      993.32      800.13     89.64 o 
  13   6  12        9.98       43.78     68.84 o 
  14   6  12        5.68      -46.08     81.28 o 
  15   6  12      151.88      155.66     87.57 o 
  16   6  12        1.29       67.02     89.17 o 
   1   7  12    18397.37    18086.12    128.13 o 
   2   7  12      894.57      876.53     38.57 o 
   3   7  12    17846.58    18079.14    191.08 o 
   4   7  12      728.35      772.87     61.06 o 
   5   7  12     6203.59     6112.18    117.58 o 
   6   7  12      375.31      317.00     57.74 o 
   7   7  12     6923.04     7179.04    134.71 o 
   8   7  12      824.91      866.81     84.40 o 
   9   7  12     4927.65     5079.96    134.17 o 
  10   7  12      192.46      219.95     76.32 o 
  11   7  12     7723.86     8250.47    175.62 o 
  12   7  12      391.95      246.92     85.13 o 
  13   7  12     4670.97     4885.59    169.33 o 
  14   7  12       15.69       45.83     79.21 o 
  15   7  12     5744.27     5947.33    209.24 o 
   0   8  12     2066.18     2106.07     67.05 o 
   1   8  12      478.83      459.27     35.00 o 
   2   8  12        2.63       41.55     35.60 o 
   3   8  12       43.08       85.25     45.92 o 
   4   8  12     4840.12     4965.02    113.38 o 
   5   8  12     1556.69     1616.37     77.66 o 
   6   8  12     1578.19     1591.05     95.19 o 
   7   8  12     1782.26     1855.31     92.87 o 
   8   8  12      258.39      252.73     71.50 o 
   9   8  12      372.36      377.39     72.17 o 
  10   8  12     1081.49     1187.23     99.50 o 
  11   8  12     2194.10     2518.57    163.87 o 
  12   8  12      851.60      549.15    143.02 o 
  13   8  12        3.86       68.82     74.51 o 
  14   8  12      358.84      334.76    107.76 o 
  15   8  12      125.91       33.16     87.69 o 
   1   9  12    11168.00    11009.08     97.08 o 
   2   9  12      732.43      857.53     64.72 o 
   3   9  12     6155.66     6237.06    122.69 o 
   4   9  12      148.81      208.36     53.55 o 
   5   9  12     4297.31     4466.55    116.29 o 
   6   9  12       10.46      -31.67     56.02 o 
   7   9  12     2297.63     2210.08     99.02 o 
   8   9  12     2631.32     2560.93    108.63 o 
   9   9  12    10852.07    10641.92    196.10 o 
  10   9  12       95.96      105.57     71.71 o 
  11   9  12     2311.30     1941.12    377.03 o 
  12   9  12      617.25      356.33    112.70 o 
  13   9  12     7136.34     7584.97    215.93 o 
  14   9  12        3.07      -29.82     88.94 o 
   0  10  12     4809.48     4725.55     85.49 o 
   1  10  12     1001.18      891.59     32.44 o 
   2  10  12      664.38      710.53     59.21 o 
   3  10  12      184.31      205.66     50.29 o 
   4  10  12     1181.62     1079.92     88.44 o 
   5  10  12     1644.59     1464.67    105.87 o 
   6  10  12      180.47      230.31     64.43 o 
   7  10  12       33.88       81.28     59.02 o 
   8  10  12     1705.12     1599.93    110.30 o 
   9  10  12      234.46      271.87     90.29 o 
  10  10  12     1035.54      961.02    107.34 o 
  11  10  12       78.50       -8.37     75.21 o 
  12  10  12      456.53      442.05    159.75 o 
  13  10  12      143.79      134.22     99.11 o 
   1  11  12     1472.13     1261.07     77.15 o 
   2  11  12      378.22      437.19     63.40 o 
   3  11  12     1888.83     2000.61     94.79 o 
   4  11  12        1.31       54.80     49.92 o 
   5  11  12      769.21      791.76     75.85 o 
   6  11  12       87.07       32.24     65.24 o 
   7  11  12     2401.03     2432.32    127.65 o 
   8  11  12       52.70      147.37     73.55 o 
   9  11  12      343.91      273.46     87.85 o 
  10  11  12        8.21      -83.45     83.45 o 
  11  11  12     1158.30      809.93    177.44 o 
  12  11  12        0.17       53.14     86.32 o 
  13  11  12      727.79      580.23    187.91 o 
   0  12  12     1505.73     1187.37    199.75 o 
   1  12  12      654.09      479.40     83.64 o 
   2  12  12       31.24       53.66     47.42 o 
   3  12  12      255.22      200.38     59.34 o 
   4  12  12       64.05       51.06     55.72 o 
   5  12  12      254.65      258.42     72.22 o 
   6  12  12      265.86      259.44     70.73 o 
   7  12  12      571.12      438.87     88.31 o 
   8  12  12       82.03       79.85     67.89 o 
   9  12  12      676.06      532.11     94.33 o 
  10  12  12      176.30      -80.02     87.21 o 
  11  12  12      468.24      463.06    101.00 o 
   1  13  12      130.46      120.86     54.07 o 
   2  13  12        2.71      -19.56     44.59 o 
   3  13  12      418.58      515.32     69.23 o 
   4  13  12        3.43      104.19     65.97 o 
   5  13  12      177.10      189.48     71.00 o 
   6  13  12       23.00       42.14     65.75 o 
   7  13  12      437.76      531.47     90.49 o 
   8  13  12       77.06      127.08     76.51 o 
   9  13  12      153.88      171.05     83.58 o 
  10  13  12       25.17       77.65     94.11 o 
   0  14  12      330.06      247.72    144.49 o 
   1  14  12     1353.08     1032.40    254.09 o 
   2  14  12      603.92      417.23    123.38 o 
   3  14  12      201.55      183.33     66.37 o 
   4  14  12        3.38       -5.32     62.20 o 
   5  14  12     1875.67     1754.53    142.93 o 
   6  14  12      185.77      223.70     78.41 o 
   7  14  12        0.30       22.47     66.41 o 
   8  14  12       20.90       53.83     70.55 o 
   9  14  12       91.78      132.96     96.69 o 
   1  15  12     1526.27     1216.53    242.95 o 
   2  15  12        2.51       71.42    100.05 o 
   3  15  12     2371.41     2140.41    276.48 o 
   4  15  12      152.23       62.80     68.33 o 
   5  15  12     2017.35     1835.70    193.29 o 
   6  15  12        9.42      -17.11     74.66 o 
   7  15  12     1566.41     1552.82    121.09 o 
   0  16  12      956.94      675.27    245.44 o 
   1  16  12      405.53      253.67    116.34 o 
   2  16  12      467.16      226.68    136.87 o 
   3  16  12        0.44      -45.12     99.81 o 
   4  16  12      439.86      134.88    229.40 o 
   1   1  13       90.88       94.53     28.87 o 
   2   1  13        0.77        9.86     28.52 o 
   3   1  13      483.86      598.33     43.83 o 
   4   1  13      167.96      171.90     33.16 o 
   5   1  13     2458.33     2419.64     56.18 o 
   6   1  13      601.75      647.36     38.14 o 
   7   1  13       15.51       48.12     29.85 o 
   8   1  13      763.47      718.62     49.02 o 
   9   1  13     1566.31     1528.44     52.67 o 
  10   1  13      103.02      103.70     37.40 o 
  11   1  13       94.25      134.89     41.64 o 
  12   1  13      263.40      291.91     48.14 o 
  13   1  13      808.69     1025.31     69.41 o 
  14   1  13      121.08       88.17     53.27 o 
  15   1  13       95.51      170.86     62.92 o 
  16   1  13      604.20      638.24     92.31 o 
   0   2  13    14494.60    14561.91    169.46 o 
   1   2  13     1242.56     1381.33     49.19 o 
   2   2  13     3059.39     3244.08     62.24 o 
   3   2  13       20.97        2.73     28.44 o 
   4   2  13    10746.66    10524.07     98.02 o 
   5   2  13     1174.42     1197.69     41.06 o 
   6   2  13     1991.49     2121.29     52.03 o 
   7   2  13      389.69      390.88     35.99 o 
   8   2  13     3605.90     3793.08     72.96 o 
   9   2  13       39.87       55.49     32.74 o 
  10   2  13     3607.62     3725.22     76.77 o 
  11   2  13      218.90      285.12     52.01 o 
  12   2  13     3043.75     3153.55     85.94 o 
  13   2  13       32.90       33.99     37.82 o 
  14   2  13     2840.66     2861.35    100.49 o 
  15   2  13       70.22       68.83     64.82 o 
  16   2  13     1904.83     2024.70    132.59 o 
   1   3  13      565.38      561.99     35.83 o 
   2   3  13      214.80      225.72     33.96 o 
   3   3  13      317.46      297.53     33.55 o 
   4   3  13      177.25      160.53     29.98 o 
   5   3  13      906.35      973.25     36.11 o 
   6   3  13        4.17       -3.74     32.26 o 
   7   3  13     9359.73     9280.08     94.63 o 
   8   3  13      902.48      902.13     48.34 o 
   9   3  13      521.34      487.95     39.44 o 
  10   3  13     1098.76     1071.66     44.12 o 
  11   3  13     1389.36     1274.84     81.10 o 
  12   3  13      610.38      569.25     53.79 o 
  13   3  13        2.10      -17.50     47.71 o 
  14   3  13       96.99      143.97     75.24 o 
  15   3  13     1682.60     1758.63    122.04 o 
  16   3  13       28.73       68.27     82.79 o 
   0   4  13     8014.16     8268.49    112.68 o 
   1   4  13       28.02       29.18     24.64 o 
   2   4  13    16550.12    16460.02    139.18 o 
   3   4  13      192.91      219.53     30.22 o 
   4   4  13     6015.53     5929.71     68.08 o 
   5   4  13      448.53      382.89     39.61 o 
   6   4  13    29617.30    28899.13    235.69 o 
   7   4  13      969.59     1041.29     50.57 o 
   8   4  13    10699.64    10248.78    145.81 o 
   9   4  13      315.17      259.27     41.46 o 
  10   4  13     5533.22     5152.58    151.08 o 
  11   4  13       17.81      -20.93     26.75 o 
  12   4  13     7762.33     8335.20    175.80 o 
  13   4  13        0.22       47.37     68.37 o 
  14   4  13     3376.88     3674.21    141.71 o 
  15   4  13        4.52       11.14     76.61 o 
  16   4  13     5307.92     5805.90    186.51 o 
   1   5  13       68.54       56.01     24.67 o 
   2   5  13      208.82      169.15     27.54 o 
   3   5  13      999.39     1016.59     37.20 o 
   4   5  13      249.88      320.26     39.23 o 
   5   5  13     1306.11     1358.00     59.33 o 
   6   5  13     2680.96     2853.17     97.35 o 
   7   5  13      750.72      921.01     85.65 o 
   8   5  13      765.25      774.05     73.04 o 
   9   5  13      983.94     1171.89     85.08 o 
  10   5  13       11.47      -45.81     60.63 o 
  11   5  13       44.07      184.77     67.08 o 
  12   5  13       12.29       86.00     74.20 o 
  13   5  13      195.44      165.45     80.73 o 
  14   5  13        0.67       -4.60     72.88 o 
  15   5  13      174.66      266.43     92.04 o 
   0   6  13    18602.41    17678.72    187.20 o 
   1   6  13       48.50       34.29     22.26 o 
   2   6  13      420.78      386.12     30.28 o 
   3   6  13        2.09       19.75     23.13 o 
   4   6  13    30051.02    29911.73    282.30 o 
   5   6  13       86.32      139.53     52.16 o 
   6   6  13     8442.90     8530.56    160.36 o 
   7   6  13        0.38      -52.23     52.23 o 
   8   6  13    14531.36    15070.78    214.38 o 
   9   6  13      287.24      413.95     68.28 o 
  10   6  13     7921.86     8574.00    181.96 o 
  11   6  13        0.15      -71.10     71.10 o 
  12   6  13     4009.06     4121.78    152.24 o 
  13   6  13       23.32       68.48     76.44 o 
  14   6  13     3530.58     3736.98    161.69 o 
  15   6  13      349.23      250.75     96.94 o 
   1   7  13       42.87       77.42     23.20 o 
   2   7  13      649.71      613.82     36.87 o 
   3   7  13     2944.03     3118.99     83.77 o 
   4   7  13       37.64       43.13     45.08 o 
   5   7  13      681.68      665.75     66.08 o 
   6   7  13        6.35       59.67     51.69 o 
   7   7  13        1.37      -24.36     53.49 o 
   8   7  13       79.66      166.75     64.54 o 
   9   7  13      704.59      811.02     81.79 o 
  10   7  13     1462.74     1383.80    141.34 o 
  11   7  13      672.29      422.82     87.99 o 
  12   7  13      269.99      163.72     80.09 o 
  13   7  13       98.98       25.86     77.20 o 
  14   7  13        0.38      142.62     90.03 o 
  15   7  13        1.20      -22.22     81.47 o 
   0   8  13     1957.43     2072.12     62.77 o 
   1   8  13        0.41       29.71     28.61 o 
   2   8  13    10560.71    10566.14    149.83 o 
   3   8  13      117.40      232.52     51.22 o 
   4   8  13      798.60      675.03     71.52 o 
   5   8  13      235.42      185.14     54.34 o 
   6   8  13    13170.87    13333.25    184.39 o 
   7   8  13       10.34      -57.61     57.61 o 
   8   8  13     1641.23     1610.09     93.98 o 
   9   8  13       12.08       80.44     66.85 o 
  10   8  13     1152.11      869.13    139.71 o 
  11   8  13        0.34       32.09     63.01 o 
  12   8  13     2498.22     1031.54    521.24 o 
  13   8  13      195.37       73.30     80.61 o 
  14   8  13      978.66      583.92    168.44 o 
   1   9  13     5715.13     5409.83    115.46 o 
   2   9  13     1022.39     1097.71     64.03 o 
   3   9  13     3559.50     3615.32    101.18 o 
   4   9  13      795.05      791.16     68.82 o 
   5   9  13     6954.48     7219.42    142.22 o 
   6   9  13     1051.58     1042.70     94.82 o 
   7   9  13     2249.00     2641.97    106.30 o 
   8   9  13       94.66       64.09     64.61 o 
   9   9  13     4227.65     4714.64    151.32 o 
  10   9  13      144.11      131.57     83.89 o 
  11   9  13     1340.42     1038.50    318.77 o 
  12   9  13       87.98       83.45     89.76 o 
  13   9  13     3437.74     3841.66    211.38 o 
   0  10  13     5539.75     5338.70    138.26 o 
   1  10  13      159.73      204.46     30.83 o 
   2  10  13      822.44      775.65     61.93 o 
   3  10  13      561.86      503.05     62.59 o 
   4  10  13     3926.10     4294.11    113.28 o 
   5  10  13      579.83      543.72     69.25 o 
   6  10  13       13.48      -26.09     65.01 o 
   7  10  13      204.46      161.31     66.11 o 
   8  10  13      544.75      483.50     84.99 o 
   9  10  13     1024.41     1005.83    108.73 o 
  10  10  13      312.30      297.08     85.85 o 
  11  10  13       23.73      -15.98     77.88 o 
  12  10  13      212.93      169.79     94.62 o 
  13  10  13       76.09      468.75    319.54 o 
   1  11  13     5854.06     5856.01    103.01 o 
   2  11  13       70.56       63.01     50.24 o 
   3  11  13    17243.66    17891.59    238.49 o 
   4  11  13       30.87       61.33     58.27 o 
   5  11  13     5756.82     6150.73    142.42 o 
   6  11  13       15.25      -44.18     70.68 o 
   7  11  13     6879.10     7366.95    165.88 o 
   8  11  13      130.61       23.05     64.60 o 
   9  11  13     4826.79     5127.91    157.90 o 
  10  11  13      133.39       94.25     77.83 o 
  11  11  13     8023.08     8428.68    322.29 o 
  12  11  13       49.21       -6.52     93.34 o 
   0  12  13      237.77      190.10     66.40 o 
   1  12  13        3.43       52.87     53.74 o 
   2  12  13      641.08      602.94     68.08 o 
   3  12  13      105.24       86.59     58.36 o 
   4  12  13      177.55       98.92     58.52 o 
   5  12  13      513.37      543.11     88.22 o 
   6  12  13      229.99      266.29     73.95 o 
   7  12  13      205.53      212.52     74.18 o 
   8  12  13      130.68      107.39     71.62 o 
   9  12  13       50.04        8.03     68.81 o 
  10  12  13        8.23       60.70    105.98 o 
   1  13  13     6121.63     6602.15    213.68 o 
   2  13  13        0.27      -65.83     65.83 o 
   3  13  13     6554.14     6762.36    145.86 o 
   4  13  13      165.95      138.10     68.04 o 
   5  13  13    11561.99    11965.23    214.14 o 
   6  13  13      249.24      219.79     77.86 o 
   7  13  13     5292.85     5802.35    171.86 o 
   8  13  13      493.60      458.31     92.60 o 
   9  13  13     9514.56    10096.66    298.78 o 
   0  14  13      735.09      658.09    192.99 o 
   1  14  13      115.93       72.21     94.74 o 
   2  14  13       68.40       84.51    106.17 o 
   3  14  13       19.80       -8.21     71.15 o 
   4  14  13      146.45      184.68     85.73 o 
   5  14  13       21.85       50.01     68.01 o 
   6  14  13      130.35       95.85     71.24 o 
   7  14  13      712.71      626.24    102.64 o 
   1  15  13     1004.02      615.86    142.68 o 
   2  15  13      259.19      135.55    119.08 o 
   3  15  13     5504.14     5979.55    243.62 o 
   4  15  13        9.75      142.99    109.45 o 
   5  15  13     1972.18     1906.41    170.63 o 
   0   0  14    40938.56    40097.50    544.73 o 
   1   0  14     2636.29     2921.03     89.29 o 
   2   0  14    27206.87    27245.55    292.36 o 
   3   0  14      408.69      496.80     56.83 o 
   4   0  14    43640.48    43203.14    434.90 o 
   5   0  14      213.32      203.00     59.22 o 
   6   0  14    31792.86    31589.81    336.38 o 
   7   0  14      725.71      659.45     65.66 o 
   8   0  14     9431.92     9296.05    163.75 o 
   9   0  14       96.59      111.05     66.27 o 
  10   0  14     7485.89     7981.16    162.25 o 
  11   0  14      308.98      269.72     65.87 o 
  12   0  14     9450.60     9911.91    213.03 o 
  13   0  14       78.96       77.69     61.27 o 
  14   0  14     9387.86     9030.00    233.96 o 
  15   0  14       18.36       50.08     97.77 o 
  16   0  14     8276.34     8187.09    448.38 o 
   1   1  14       23.95      -20.48     29.23 o 
   2   1  14     3032.15     3252.10     65.45 o 
   3   1  14      172.24      163.25     35.75 o 
   4   1  14      764.84      854.64     43.33 o 
   5   1  14      126.06      165.37     34.69 o 
   6   1  14     1033.86     1004.85     46.82 o 
   7   1  14      302.28      290.56     42.45 o 
   8   1  14      178.74      164.68     39.31 o 
   9   1  14      300.98      235.54     48.33 o 
  10   1  14      586.95      539.38     51.58 o 
  11   1  14       43.27       70.86     38.96 o 
  12   1  14      119.81      122.36     45.30 o 
  13   1  14        1.58        4.68     42.59 o 
  14   1  14       91.24      115.65     54.08 o 
  15   1  14       33.66       76.35     67.15 o 
   0   2  14    15852.31    15795.52    216.84 o 
   1   2  14       29.69       58.00     29.77 o 
   2   2  14     2065.87     2346.58     55.40 o 
   3   2  14        4.45        7.76     30.73 o 
   4   2  14    31281.89    31350.08    225.61 o 
   5   2  14     1229.90     1197.74     43.60 o 
   6   2  14     9011.09     9088.42    102.00 o 
   7   2  14       11.23       74.88     30.48 o 
   8   2  14    17492.90    17059.43    154.19 o 
   9   2  14       79.72       79.99     38.41 o 
  10   2  14     7904.33     8002.63    126.51 o 
  11   2  14        7.03       -0.33     32.79 o 
  12   2  14     6131.44     6454.81    112.11 o 
  13   2  14      266.09      284.20     67.34 o 
  14   2  14     7566.85     7398.94    181.94 o 
  15   2  14       89.50       93.29     83.96 o 
   1   3  14      291.15      281.69     36.12 o 
   2   3  14     1660.96     1869.62     51.52 o 
   3   3  14      545.46      490.70     37.90 o 
   4   3  14        0.30       -1.31     30.53 o 
   5   3  14      242.93      247.93     35.30 o 
   6   3  14      320.84      348.33     30.55 o 
   7   3  14     2320.97     2309.85     51.21 o 
   8   3  14      236.06      240.56     29.68 o 
   9   3  14      614.46      551.11     45.54 o 
  10   3  14      116.75       85.76     37.16 o 
  11   3  14      772.42      693.71     58.22 o 
  12   3  14       10.75       -1.20     44.70 o 
  13   3  14      313.13      314.08     78.90 o 
  14   3  14        0.47       42.94     72.74 o 
  15   3  14     1703.53     1959.49    131.16 o 
   0   4  14     3930.33     3980.11     98.84 o 
   1   4  14       59.42       90.69     29.68 o 
   2   4  14     1255.81     1150.69     43.06 o 
   3   4  14       26.35       39.39     29.01 o 
   4   4  14    12023.73    11708.29    109.67 o 
   5   4  14      864.73      805.77     41.95 o 
   6   4  14    11237.31    10719.41    203.13 o 
   7   4  14       98.13       97.72     32.87 o 
   8   4  14     3466.07     3635.67    114.45 o 
   9   4  14      237.46      217.11     47.08 o 
  10   4  14     2399.64     2498.48     97.29 o 
  11   4  14        3.68       46.13     61.26 o 
  12   4  14     1486.92     1215.78    140.05 o 
  13   4  14      388.21      235.04     82.65 o 
  14   4  14     1168.06      989.79    106.13 o 
  15   4  14       47.96      201.38     97.07 o 
   1   5  14     5356.43     5266.36     74.93 o 
   2   5  14      566.86      593.80     35.34 o 
   3   5  14    11044.00    11039.71    118.61 o 
   4   5  14      417.52      376.04     50.44 o 
   5   5  14    11610.03    11290.41    139.18 o 
   6   5  14     2340.53     2479.50     95.43 o 
   7   5  14     5006.59     5128.43    120.39 o 
   8   5  14      363.36      401.63     66.06 o 
   9   5  14     5297.69     5657.45    135.99 o 
  10   5  14     1106.41     1048.16    135.33 o 
  11   5  14     1149.83     1019.92    137.16 o 
  12   5  14       62.09       90.50     74.71 o 
  13   5  14     2419.69     2792.23    291.44 o 
  14   5  14      689.97      567.61    117.26 o 
  15   5  14      588.20      546.59    107.68 o 
   0   6  14     1002.66      834.92     53.38 o 
   1   6  14       41.02       57.16     29.90 o 
   2   6  14      415.92      303.77     29.63 o 
   3   6  14      251.45      188.77     30.66 o 
   4   6  14      700.87      550.99     46.56 o 
   5   6  14      290.72      267.52     55.68 o 
   6   6  14      213.27      289.49     65.09 o 
   7   6  14      446.56      452.18     73.72 o 
   8   6  14      180.31      161.11     61.06 o 
   9   6  14       55.33       -0.02     54.05 o 
  10   6  14       15.63        6.74     59.23 o 
  11   6  14      245.32      222.50     74.57 o 
  12   6  14       16.55      -79.03     79.03 o 
  13   6  14      262.43      141.92     80.17 o 
  14   6  14       73.06       80.71     82.61 o 
   1   7  14     4328.92     4321.66     99.36 o 
   2   7  14       49.60       33.31     33.91 o 
   3   7  14     6300.65     6566.77    119.09 o 
   4   7  14      178.88      267.08     59.47 o 
   5   7  14     5335.03     5501.84    129.07 o 
   6   7  14     1227.03     1232.46     84.17 o 
   7   7  14    12429.33    13127.34    211.07 o 
   8   7  14      226.57      303.69     75.88 o 
   9   7  14     3164.78     3398.12    154.38 o 
  10   7  14     2382.87     2611.23    131.22 o 
  11   7  14     5605.20     6165.77    197.66 o 
  12   7  14       38.57      -31.99     72.70 o 
  13   7  14     1949.49     1073.89    270.72 o 
  14   7  14      264.83      205.67     96.76 o 
   0   8  14      312.52      288.06     41.09 o 
   1   8  14       65.99       89.91     25.59 o 
   2   8  14     3144.96     3261.48     92.33 o 
   3   8  14       35.05       75.85     52.60 o 
   4   8  14      240.79      230.50     60.85 o 
   5   8  14       13.85      -48.78     50.72 o 
   6   8  14     1271.02     1501.65     88.19 o 
   7   8  14      156.59      203.80     74.86 o 
   8   8  14     1400.45     1410.94     95.19 o 
   9   8  14      103.71       63.11     62.88 o 
  10   8  14      344.91      183.51     89.64 o 
  11   8  14       55.56       19.48     72.71 o 
  12   8  14      481.04      322.52    106.74 o 
  13   8  14       81.30      105.91    106.87 o 
   1   9  14     5555.81     5451.47     88.38 o 
   2   9  14       12.24       36.65     43.58 o 
   3   9  14    11456.39    11565.83    167.53 o 
   4   9  14        3.37      -17.79     50.73 o 
   5   9  14     9829.31     9947.46    181.00 o 
   6   9  14      597.74      534.81     79.69 o 
   7   9  14     3204.71     3232.86    126.30 o 
   8   9  14      285.64      305.69     79.12 o 
   9   9  14     2957.69     3517.18    145.63 o 
  10   9  14      123.47       56.39     70.89 o 
  11   9  14     1691.80      923.87    301.21 o 
  12   9  14       42.47        2.28     92.19 o 
   0  10  14      971.47     1079.13    117.98 o 
   1  10  14       63.23       59.40     27.52 o 
   2  10  14      646.02      709.97     72.71 o 
   3  10  14      144.61      149.33     59.35 o 
   4  10  14     1154.26     1294.37     80.54 o 
   5  10  14        6.74       74.39     64.23 o 
   6  10  14      206.48      148.69     64.18 o 
   7  10  14     1059.66     1024.42    101.20 o 
   8  10  14      109.56      124.64     73.06 o 
   9  10  14       50.90       72.80     80.16 o 
  10  10  14       95.29      112.67     81.25 o 
  11  10  14      227.66      104.31     93.97 o 
   1  11  14      342.08      338.69     55.44 o 
   2  11  14       10.18       62.83     45.30 o 
   3  11  14      760.73      894.41     84.42 o 
   4  11  14      152.09      105.08     71.93 o 
   5  11  14      747.94      698.83     79.48 o 
   6  11  14      372.40      334.15     87.61 o 
   7  11  14     3075.98     2953.24    136.11 o 
   8  11  14      270.95      164.03     77.59 o 
   9  11  14      333.99      202.51     94.93 o 
  10  11  14      116.21       25.84     77.89 o 
   0  12  14        0.12       81.87    130.26 o 
   1  12  14        0.28     -118.35    118.35 o 
   2  12  14     2191.68     2063.45    164.77 o 
   3  12  14     1081.37      899.47     93.80 o 
   4  12  14        0.88      -56.94     56.94 o 
   5  12  14        5.91      -39.24     60.90 o 
   6  12  14      887.17      960.90    101.09 o 
   7  12  14       33.17      -21.29     66.09 o 
   8  12  14       19.56      110.89     82.37 o 
   9  12  14        5.16       93.79     85.98 o 
   1  13  14     1165.77     1069.84    182.48 o 
   2  13  14        1.02       19.62     92.08 o 
   3  13  14        6.31      -33.04     81.75 o 
   4  13  14       66.57       -9.47     61.37 o 
   5  13  14        0.95      -79.66     79.66 o 
   6  13  14        1.64       23.89     62.28 o 
   7  13  14       94.79       68.81     76.11 o 
   8  13  14        0.82      284.55    132.41 o 
   0  14  14      312.42      324.45    164.70 o 
   1  14  14      179.29      129.10    115.98 o 
   2  14  14     1141.58     1358.20    150.86 o 
   3  14  14       76.85       30.84    110.68 o 
   4  14  14       13.03      152.83    108.98 o 
   5  14  14      117.55      139.00     97.55 o 
   1   1  15      632.71      603.77     42.59 o 
   2   1  15      527.08      423.92     42.36 o 
   3   1  15       48.26       97.95     35.06 o 
   4   1  15       97.12      165.28     38.95 o 
   5   1  15     3826.88     3994.31     74.46 o 
   6   1  15      927.06     1015.84     54.39 o 
   7   1  15      519.81      475.44     47.54 o 
   8   1  15       43.62      117.05     40.98 o 
   9   1  15     4556.16     4704.04     92.31 o 
  10   1  15      364.70      282.20     46.63 o 
  11   1  15      151.17      167.76     44.48 o 
  12   1  15       32.11       66.86     50.11 o 
  13   1  15      580.36      732.91     71.93 o 
  14   1  15       11.86       70.19     68.28 o 
  15   1  15      546.91      580.09    106.92 o 
   0   2  15     4015.76     4422.44    108.76 o 
   1   2  15       59.26       17.68     34.34 o 
   2   2  15     1351.56     1313.87     53.27 o 
   3   2  15       10.32       20.07     30.08 o 
   4   2  15     7441.49     7411.84     96.10 o 
   5   2  15       24.85       26.85     31.73 o 
   6   2  15     2890.86     2839.98     68.12 o 
   7   2  15      214.01      194.35     37.58 o 
   8   2  15     3784.30     3918.10     83.01 o 
   9   2  15       23.70       22.15     39.08 o 
  10   2  15     1492.84     1352.54     73.52 o 
  11   2  15      114.52        4.22     43.85 o 
  12   2  15     2223.71     2006.48    145.03 o 
  13   2  15        9.40       24.35     60.37 o 
  14   2  15     2913.03     2904.02    140.56 o 
   1   3  15        3.50      -31.49     31.49 o 
   2   3  15       44.49       53.90     32.04 o 
   3   3  15     1801.18     1808.55     55.69 o 
   4   3  15     1741.54     1709.40     59.74 o 
   5   3  15      206.89      203.84     35.16 o 
   6   3  15      736.38      693.55     44.45 o 
   7   3  15     5324.98     5064.89    118.86 o 
   8   3  15      134.87       75.05     30.75 o 
   9   3  15       70.17       70.93     34.06 o 
  10   3  15       85.39       78.60     53.01 o 
  11   3  15     3861.02     4289.82    132.25 o 
  12   3  15        7.15       70.19     69.74 o 
  13   3  15        6.15      -36.70     68.76 o 
  14   3  15      426.98      470.25     93.79 o 
   0   4  15     2890.57     3092.92    100.39 o 
   1   4  15      191.50      224.10     35.50 o 
   2   4  15    13947.20    14301.02    132.87 o 
   3   4  15       74.73       92.00     28.70 o 
   4   4  15    12068.94    11910.42    141.33 o 
   5   4  15       41.66       33.18     33.62 o 
   6   4  15    17255.10    16682.01    209.59 o 
   7   4  15      212.10      183.35     40.21 o 
   8   4  15     8855.85     8738.88    134.06 o 
   9   4  15       28.88       36.05     37.43 o 
  10   4  15     5223.72     5674.52    146.61 o 
  11   4  15      136.10       64.97     66.72 o 
  12   4  15     3739.52     4164.76    191.95 o 
  13   4  15        0.51       30.62     67.21 o 
  14   4  15     2559.26     2200.16    180.56 o 
   1   5  15      475.82      431.34     40.08 o 
   2   5  15        1.20       87.25     31.01 o 
   3   5  15      159.42      154.13     33.13 o 
   4   5  15      644.11      591.79     46.86 o 
   5   5  15     3076.03     2583.97    101.34 o 
   6   5  15     1044.32      814.38     60.82 o 
   7   5  15        3.33        7.39     53.01 o 
   8   5  15       76.85      100.82     65.45 o 
   9   5  15     1292.21     1160.35    125.04 o 
  10   5  15        8.27       -2.51     58.71 o 
  11   5  15       20.72        4.04     59.37 o 
  12   5  15      330.62      284.50     91.30 o 
  13   5  15      170.65      -29.61     72.51 o 
  14   5  15        6.05       33.56     79.90 o 
   0   6  15     6090.21     6242.73    121.11 o 
   1   6  15      476.45      433.35     34.09 o 
   2   6  15     1771.70     1548.97     50.46 o 
   3   6  15       13.01       -9.12     30.46 o 
   4   6  15    17353.17    17696.74    211.89 o 
   5   6  15      642.01      699.88     72.32 o 
   6   6  15     6652.32     7032.77    146.33 o 
   7   6  15       12.17       66.79     61.25 o 
   8   6  15     8682.28     9050.24    172.96 o 
   9   6  15       81.36       31.31     61.07 o 
  10   6  15     2877.15     3264.51    250.24 o 
  11   6  15       35.61      -18.94     64.67 o 
  12   6  15     3834.60     4321.16    165.97 o 
  13   6  15       38.95       13.50     70.36 o 
   1   7  15     1071.79      952.54     44.45 o 
   2   7  15      219.39      199.15     36.71 o 
   3   7  15       11.79       45.22     29.22 o 
   4   7  15      147.37      155.22     55.88 o 
   5   7  15      120.09      137.27     58.22 o 
   6   7  15       17.66        5.90     61.46 o 
   7   7  15      588.98      514.01     81.86 o 
   8   7  15       75.21       57.85     62.74 o 
   9   7  15      497.24      208.98     82.54 o 
  10   7  15      117.32       92.22     67.89 o 
  11   7  15        6.05        8.23     74.63 o 
  12   7  15       19.97       64.53     82.53 o 
  13   7  15      357.39      271.02     98.83 o 
   0   8  15     1330.54     1084.04    110.23 o 
   1   8  15      110.62       78.85     25.69 o 
   2   8  15     6281.69     6519.49    132.42 o 
   3   8  15       39.38       39.30     47.51 o 
   4   8  15     2533.56     2691.16    117.70 o 
   5   8  15       13.29       25.37     53.97 o 
   6   8  15     6453.84     6562.69    162.03 o 
   7   8  15      935.37      929.20     92.98 o 
   8   8  15     1989.79     1824.67    221.20 o 
   9   8  15      134.35       63.11     70.82 o 
  10   8  15     1499.23      676.96    262.88 o 
  11   8  15      241.92      100.53     87.90 o 
  12   8  15     1728.62     1257.61    295.91 o 
   1   9  15     4897.72     4734.98     94.01 o 
   2   9  15        7.11       32.99     48.61 o 
   3   9  15     4982.06     5253.63    116.97 o 
   4   9  15      529.96      498.14     74.25 o 
   5   9  15     4093.56     4460.40    133.12 o 
   6   9  15       20.34       89.52     65.61 o 
   7   9  15     1900.73     1844.71    105.73 o 
   8   9  15       49.24       75.61     74.08 o 
   9   9  15     3468.74     3591.01    150.50 o 
  10   9  15       82.82       56.11     79.67 o 
  11   9  15      861.99      467.96    143.59 o 
   0  10  15      744.36      681.06     89.85 o 
   1  10  15       95.41      101.80     44.79 o 
   2  10  15        0.78      -23.83     48.15 o 
   3  10  15       66.51       36.32     54.70 o 
   4  10  15     2056.98     2102.08     94.77 o 
   5  10  15       25.49       -0.53     64.42 o 
   6  10  15        2.65       26.15     58.08 o 
   7  10  15       43.17      137.87     75.48 o 
   8  10  15      335.31      308.96     95.83 o 
   9  10  15        6.45      -26.12     81.39 o 
  10  10  15       16.60       41.92     83.86 o 
   1  11  15     6956.60     7529.50    217.23 o 
   2  11  15       78.46      -44.07     79.79 o 
   3  11  15     4386.77     4481.68    142.94 o 
   4  11  15        2.88       19.27     68.58 o 
   5  11  15     4212.38     4347.50    129.32 o 
   6  11  15      170.24      219.61     87.64 o 
   7  11  15    11614.46    12466.04    230.18 o 
   8  11  15       91.70      179.80     87.10 o 
   9  11  15     2379.00     2239.92    214.41 o 
   0  12  15      356.42      398.12    169.93 o 
   1  12  15       10.24       67.38    112.84 o 
   2  12  15       29.27       20.24     91.43 o 
   3  12  15      149.92      215.47    102.44 o 
   4  12  15      136.34      127.48     71.01 o 
   5  12  15        6.87       13.19     61.55 o 
   6  12  15       84.36       -0.78     69.80 o 
   7  12  15      592.78      552.59     92.15 o 
   8  12  15       30.36      -16.99     96.52 o 
   1  13  15     4144.87     4650.09    207.97 o 
   2  13  15       29.89     -114.86    133.10 o 
   3  13  15     5533.72     6303.85    235.80 o 
   4  13  15       11.51      -88.72    124.91 o 
   5  13  15    10494.27    11262.32    288.83 o 
   6  13  15        0.84       -3.06    119.07 o 
   0  14  15        0.28     -155.03    159.58 o 
   1  14  15      129.35       99.41    107.99 o 
   2  14  15      202.11      217.53    122.76 o 
   0   0  16     7904.12     7931.91    198.98 o 
   1   0  16       14.65      -11.20     51.28 o 
   2   0  16    30135.09    31350.25    362.19 o 
   3   0  16     1051.46      966.74     73.20 o 
   4   0  16     5957.75     6346.70    137.91 o 
   5   0  16     1713.01     1886.97    103.71 o 
   6   0  16    14535.93    14728.10    214.25 o 
   7   0  16      606.35      521.53     75.90 o 
   8   0  16     7253.82     7179.60    159.03 o 
   9   0  16       46.41       56.75     62.72 o 
  10   0  16    10383.60    10937.96    219.96 o 
  11   0  16       46.14       20.41     76.67 o 
  12   0  16     8954.63     9088.73    306.31 o 
  13   0  16        0.00       61.30    109.47 o 
  14   0  16    10225.73    10685.15    429.89 o 
   1   1  16      261.01      212.34     44.68 o 
   2   1  16     1213.55     1152.64     54.41 o 
   3   1  16       68.91       94.39     37.10 o 
   4   1  16     1768.91     1693.54     65.89 o 
   5   1  16       11.20        1.83     35.80 o 
   6   1  16      266.23      240.31     44.19 o 
   7   1  16       23.72       40.69     44.02 o 
   8   1  16        2.74       18.94     35.64 o 
   9   1  16      219.46      216.87     48.14 o 
  10   1  16       13.17       85.30     45.25 o 
  11   1  16       50.52       67.12     53.42 o 
  12   1  16      106.04       52.65     53.20 o 
  13   1  16       22.65       70.31     66.48 o 
  14   1  16        8.82       71.31     93.08 o 
   0   2  16    14785.70    16047.67    229.14 o 
   1   2  16       63.60       76.14     37.72 o 
   2   2  16    16268.37    16471.31    153.72 o 
   3   2  16      721.47      661.70     48.98 o 
   4   2  16    19174.55    19866.70    185.04 o 
   5   2  16      805.06      851.66     51.95 o 
   6   2  16     8179.88     7705.30    111.00 o 
   7   2  16       30.11      -14.26     39.29 o 
   8   2  16    12249.38    12549.39    216.38 o 
   9   2  16       69.83       26.18     36.33 o 
  10   2  16     2782.69     2423.96    107.16 o 
  11   2  16      119.52      109.19     68.76 o 
  12   2  16     8127.89     8423.36    191.66 o 
  13   2  16        0.74      -26.77     78.44 o 
   1   3  16     1978.38     2015.71     59.39 o 
   2   3  16      263.79      220.20     41.73 o 
   3   3  16     2334.93     2315.90     69.38 o 
   4   3  16      937.14      934.71     49.52 o 
   5   3  16      866.29      802.44     45.79 o 
   6   3  16      365.27      335.40     45.73 o 
   7   3  16     2925.67     2769.26    121.40 o 
   8   3  16       16.09       20.74     39.77 o 
   9   3  16        5.74       45.40     49.42 o 
  10   3  16      128.95       56.02     67.46 o 
  11   3  16     1054.62      982.70    115.19 o 
  12   3  16      106.75       28.89     71.36 o 
  13   3  16       37.56        1.72     68.72 o 
   0   4  16      560.30      643.37     68.31 o 
   1   4  16      590.21      559.24     46.93 o 
   2   4  16     5240.62     5215.99     99.69 o 
   3   4  16      192.25      179.03     36.35 o 
   4   4  16      529.34      541.09     54.25 o 
   5   4  16      402.22      373.15     41.30 o 
   6   4  16     4856.06     4943.65    111.46 o 
   7   4  16        0.38       -0.54     35.41 o 
   8   4  16     2125.41     1804.28    135.45 o 
   9   4  16      120.52      187.53     73.99 o 
  10   4  16     2341.74     2304.24    212.56 o 
  11   4  16        8.74      143.12     71.94 o 
  12   4  16     2124.60     1655.47    273.26 o 
  13   4  16      448.91      349.30     98.71 o 
   1   5  16     1888.16     1975.94     57.12 o 
   2   5  16      521.13      492.44     39.72 o 
   3   5  16     2681.67     2629.85     76.92 o 
   4   5  16       36.05       60.39     40.02 o 
   5   5  16     4771.79     4910.31    122.61 o 
   6   5  16       90.27       88.91     27.36 o 
   7   5  16      671.36      597.09     86.34 o 
   8   5  16       75.22       43.89     60.70 o 
   9   5  16     5608.63     6250.25    162.92 o 
  10   5  16       23.58       32.34     69.73 o 
  11   5  16     1675.88     1044.46    222.20 o 
  12   5  16       28.10       80.90     76.76 o 
  13   5  16     3258.24     3518.67    622.13 o 
   0   6  16       48.29        5.42     45.78 o 
   1   6  16      461.17      464.44     36.60 o 
   2   6  16       89.86       92.82     28.43 o 
   3   6  16       18.02       31.44     42.92 o 
   4   6  16      247.12      257.99     40.82 o 
   5   6  16      712.94      681.87     80.43 o 
   6   6  16        2.08      -55.90     72.94 o 
   7   6  16       59.77       61.63     62.29 o 
   8   6  16      130.67      124.72     80.05 o 
   9   6  16       95.21       73.12     70.30 o 
  10   6  16      339.17      221.79     81.13 o 
  11   6  16        1.64      -42.72     84.35 o 
  12   6  16      134.35       20.51     73.17 o 
   1   7  16     9625.81     9198.83    168.34 o 
   2   7  16       17.29       35.08     41.89 o 
   3   7  16     8873.96     8974.54    160.97 o 
   4   7  16      383.03      495.10     65.47 o 
   5   7  16     5567.92     5635.21    142.90 o 
   6   7  16      200.69      152.91     67.38 o 
   7   7  16    10848.39    11346.93    213.54 o 
   8   7  16       17.79      -35.85     63.84 o 
   9   7  16      533.59      281.37     93.01 o 
  10   7  16      140.88       96.24     81.17 o 
  11   7  16     6026.93     6060.13    254.46 o 
   0   8  16      670.15      559.04     54.24 o 
   1   8  16      972.59      882.16     58.47 o 
   2   8  16      347.29      305.78     56.82 o 
   3   8  16     1390.69     1278.49     85.82 o 
   4   8  16     1236.90     1330.44     90.38 o 
   5   8  16       23.40      212.44     75.56 o 
   6   8  16        6.10       10.15     64.70 o 
   7   8  16       38.66      123.48     70.23 o 
   8   8  16      337.07      186.15     81.24 o 
   9   8  16       16.61       50.59     72.89 o 
  10   8  16      493.34      135.70     86.14 o 
  11   8  16        2.84      -27.62     84.97 o 
   1   9  16     5113.95     5280.28    137.53 o 
   2   9  16       35.42        9.26     54.02 o 
   3   9  16     2507.45     2601.81    103.48 o 
   4   9  16      172.78      259.95     67.14 o 
   5   9  16     4846.15     5209.82    155.97 o 
   6   9  16       16.12       18.47     61.80 o 
   7   9  16      757.13      719.19    105.78 o 
   8   9  16        0.17       11.17     71.87 o 
   9   9  16     4301.43     4987.62    166.05 o 
  10   9  16        0.01       48.69     93.46 o 
   0  10  16     3389.19     3682.04    234.75 o 
   1  10  16      495.40      486.30    115.85 o 
   2  10  16     1001.48     1090.18    103.63 o 
   3  10  16        0.18       44.74     66.28 o 
   4  10  16     1800.45     1723.71     92.69 o 
   5  10  16      184.07      107.44     73.36 o 
   6  10  16      509.62      569.34     83.64 o 
   7  10  16      175.16      189.66     85.92 o 
   8  10  16      247.99      225.62     89.39 o 
   9  10  16        4.45       74.89     87.12 o 
   1  11  16     1267.52     1435.28    143.16 o 
   2  11  16      224.38      186.07    100.70 o 
   3  11  16     1071.93     1211.23    127.80 o 
   4  11  16      155.63      260.70     89.37 o 
   5  11  16      430.59      282.42     75.66 o 
   6  11  16        1.05       65.64     75.71 o 
   7  11  16     1525.20     1281.59    119.31 o 
   0  12  16      406.93      356.54    175.25 o 
   1  12  16      634.14      747.06    143.24 o 
   2  12  16       43.27      169.09    107.24 o 
   3  12  16       92.17      185.45    114.72 o 
   4  12  16        9.66       41.43     97.27 o 
   5  12  16        1.90      -80.58     93.28 o 
   1  13  16        0.38      134.23    109.58 o 
   2  13  16        0.03      -81.75    132.56 o 
   1   1  17        3.75       -4.35     34.63 o 
   2   1  17       64.54       80.55     40.81 o 
   3   1  17       58.67       29.77     37.14 o 
   4   1  17      258.69      279.99     49.72 o 
   5   1  17      575.71      677.15     58.18 o 
   6   1  17      142.97      144.02     43.97 o 
   7   1  17     1576.05     1482.08    102.65 o 
   8   1  17       98.58       93.86     43.02 o 
   9   1  17     1679.33     1348.99    172.51 o 
  10   1  17       90.63      215.52     62.70 o 
  11   1  17       89.95      167.52     68.16 o 
  12   1  17      279.05      389.45    107.68 o 
   0   2  17     4915.80     4744.64    129.98 o 
   1   2  17       15.23      -24.07     36.77 o 
   2   2  17     2378.28     2467.91     69.69 o 
   3   2  17        0.10       51.19     39.25 o 
   4   2  17     6289.03     6418.20     98.22 o 
   5   2  17      164.15      147.32     44.99 o 
   6   2  17     2209.42     2124.10     73.06 o 
   7   2  17       20.68       22.15     38.54 o 
   8   2  17     3650.04     3710.91    111.15 o 
   9   2  17       79.43      118.46     54.45 o 
  10   2  17     1838.94     1819.99    123.23 o 
  11   2  17       70.60       31.30     67.04 o 
  12   2  17      852.85      784.03    118.48 o 
   1   3  17     3724.50     3653.25     94.70 o 
   2   3  17      186.36      167.48     46.21 o 
   3   3  17      859.59      905.03     54.15 o 
   4   3  17      136.00       89.90     37.89 o 
   5   3  17       46.50       42.67     38.63 o 
   6   3  17       12.39       18.81     46.26 o 
   7   3  17     4041.90     4211.12    130.61 o 
   8   3  17       99.27      126.95     64.28 o 
   9   3  17        0.90      -46.49     63.22 o 
  10   3  17        2.46      121.97     67.99 o 
  11   3  17     1978.05     1630.67    174.85 o 
  12   3  17      831.30      835.42    111.77 o 
   0   4  17      279.82      304.75     65.27 o 
   1   4  17      378.41      323.34     50.36 o 
   2   4  17    12170.66    12346.12    170.65 o 
   3   4  17      284.29      321.26     50.25 o 
   4   4  17     1919.25     1880.45     77.21 o 
   5   4  17       25.55       52.42     51.71 o 
   6   4  17     8523.23     8793.23    177.93 o 
   7   4  17       12.24       32.53     57.19 o 
   8   4  17     4856.27     5070.18    142.32 o 
   9   4  17        0.11      -32.54     66.20 o 
  10   4  17     4460.52     5007.60    150.53 o 
  11   4  17      314.76      236.96     89.24 o 
  12   4  17     3712.40     3858.79    227.46 o 
   1   5  17      379.57      416.68     48.50 o 
   2   5  17       41.58        1.54     30.97 o 
   3   5  17        1.10        2.24     27.64 o 
   4   5  17        0.04       30.28     36.56 o 
   5   5  17      711.87      606.05     78.26 o 
   6   5  17      168.11      143.19     68.93 o 
   7   5  17       13.20       58.78     62.23 o 
   8   5  17        0.57       -3.93     61.64 o 
   9   5  17     1297.98     1019.42    185.48 o 
  10   5  17      594.07      370.32    119.53 o 
  11   5  17        0.91      -20.30     75.91 o 
   0   6  17    12493.83    12022.03    291.73 o 
   1   6  17      178.22      156.54     35.79 o 
   2   6  17     5520.06     5242.71    131.81 o 
   3   6  17       53.65       70.13     43.27 o 
   4   6  17    12538.63    13235.72    197.45 o 
   5   6  17        3.82        4.56     50.31 o 
   6   6  17     3316.62     3636.76    135.58 o 
   7   6  17      131.72      129.87     72.92 o 
   8   6  17     6648.05     6998.51    177.12 o 
   9   6  17      154.09      133.02     83.16 o 
  10   6  17     5158.67     5541.81    206.73 o 
  11   6  17       41.35       80.15     80.82 o 
   1   7  17       30.74        2.67     36.29 o 
   2   7  17        0.08       77.28     51.80 o 
   3   7  17     1297.07     1193.51     84.79 o 
   4   7  17       17.96       29.41     57.55 o 
   5   7  17      420.94      352.90     75.97 o 
   6   7  17      100.86      174.27     68.58 o 
   7   7  17        8.96       57.02     75.42 o 
   8   7  17      399.44      198.04     87.92 o 
   9   7  17      194.98      176.09     85.93 o 
  10   7  17      146.51      133.73     91.93 o 
   0   8  17       72.82       37.36     70.61 o 
   1   8  17      224.33      211.29     72.58 o 
   2   8  17     7576.49     7657.12    156.82 o 
   3   8  17        0.52       66.78     57.02 o 
   4   8  17       20.00        1.03     56.43 o 
   5   8  17      202.59      220.98     76.95 o 
   6   8  17     3259.13     3571.03    139.68 o 
   7   8  17        8.76       34.36     76.04 o 
   8   8  17      953.51      571.88    110.11 o 
   9   8  17      219.91      259.80    115.34 o 
   1   9  17     1985.25     2156.11    147.96 o 
   2   9  17       96.62      183.86     83.78 o 
   3   9  17     1799.08     1686.86    101.61 o 
   4   9  17      302.47      339.41     76.46 o 
   5   9  17     2996.02     2948.56    162.94 o 
   6   9  17        7.78      -18.45     65.37 o 
   7   9  17     1012.57      922.41    131.21 o 
   8   9  17        3.14       82.53     88.22 o 
   0  10  17     2084.85     1889.07    409.08 o 
   1  10  17      104.75      270.34    103.78 o 
   2  10  17        1.28      -52.74    105.47 o 
   3  10  17        9.77       64.07     86.77 o 
   4  10  17     2238.77     2051.05    146.77 o 
   5  10  17      194.27      183.67     83.29 o 
   6  10  17        3.97      -55.60     80.31 o 
   7  10  17       38.71       13.70     71.84 o 
   1  11  17     4953.36     5450.93    247.42 o 
   2  11  17        0.20      122.21    105.08 o 
   3  11  17     8132.17     9013.49    290.21 o 
   4  11  17        0.14      -13.86     95.54 o 
   5  11  17     4743.60     5258.48    213.63 o 
   0  12  17      736.72      649.80    188.90 o 
   1  12  17       41.21        7.89    102.43 o 
   0   0  18     6825.54     6970.58    233.99 o 
   1   0  18      122.33      134.25     64.24 o 
   2   0  18    24926.43    25723.88    346.20 o 
   3   0  18       85.10       -8.25     58.32 o 
   4   0  18     5190.94     5394.29    182.99 o 
   5   0  18      114.86       16.90     59.81 o 
   6   0  18    11778.66    12488.79    286.26 o 
   7   0  18        0.20       60.82     62.33 o 
   8   0  18    10231.57     9959.58    214.12 o 
   9   0  18      390.06      373.91    116.04 o 
  10   0  18     7997.24     8410.03    263.77 o 
  11   0  18      157.66      118.71    159.06 o 
   1   1  18      224.11      204.37     49.48 o 
   2   1  18        3.88      -15.46     39.93 o 
   3   1  18        2.81       58.08     45.69 o 
   4   1  18      167.48      184.46     49.33 o 
   5   1  18       15.53       38.11     44.92 o 
   6   1  18      354.62      305.62     51.55 o 
   7   1  18        0.02       -9.65     44.49 o 
   8   1  18       52.45       23.47     48.91 o 
   9   1  18       60.55       56.12     54.34 o 
  10   1  18       44.55       73.08     75.45 o 
  11   1  18        0.05      -21.99     83.46 o 
   0   2  18    12938.01    12713.98    228.91 o 
   1   2  18        0.67      -30.68     42.32 o 
   2   2  18     5504.38     5589.29    106.90 o 
   3   2  18       44.74       79.76     44.61 o 
   4   2  18    12866.79    13386.94    158.47 o 
   5   2  18        0.00       44.26     43.52 o 
   6   2  18     2108.29     1880.62    134.07 o 
   7   2  18       36.93       35.67     49.73 o 
   8   2  18     4612.01     4638.81    186.23 o 
   9   2  18       62.54       11.56     56.77 o 
  10   2  18    14076.43    15435.45    266.36 o 
  11   2  18      197.13      123.15     77.68 o 
   1   3  18      865.34      802.51     56.54 o 
   2   3  18       37.91       35.72     42.24 o 
   3   3  18      405.34      435.07     52.55 o 
   4   3  18        1.71       29.31     37.91 o 
   5   3  18      143.79       81.16     52.68 o 
   6   3  18      222.12       93.16     56.24 o 
   7   3  18      773.99      692.09     93.64 o 
   8   3  18      138.64       80.64     72.90 o 
   9   3  18      351.82      237.72     84.47 o 
  10   3  18      349.22      460.91     88.04 o 
  11   3  18      928.64      766.45    168.36 o 
   0   4  18     1927.38     1901.37    103.87 o 
   1   4  18      202.65      177.38     43.27 o 
   2   4  18     6066.56     6012.25    110.96 o 
   3   4  18      193.73      154.35     50.89 o 
   4   4  18     1004.92      902.93     68.97 o 
   5   4  18       25.05       -9.31     57.29 o 
   6   4  18     1508.63     1325.05    133.23 o 
   7   4  18      123.85      108.50     72.70 o 
   8   4  18     1799.07     1370.23    106.49 o 
   9   4  18      331.87      317.72     87.45 o 
  10   4  18      947.45      935.86    109.64 o 
   1   5  18     4886.66     4712.84    103.53 o 
   2   5  18       82.02      124.35     56.01 o 
   3   5  18     1905.49     1792.64     97.97 o 
   4   5  18        4.39      -12.86     56.29 o 
   5   5  18     5049.42     5440.07    144.63 o 
   6   5  18       26.85       67.06     75.95 o 
   7   5  18      905.28      731.63     94.47 o 
   8   5  18       54.46      120.42     76.71 o 
   9   5  18     3147.59     3154.72    158.56 o 
  10   5  18        0.32        3.80     70.23 o 
   0   6  18      361.86      332.03     91.72 o 
   1   6  18        5.97        9.00     40.46 o 
   2   6  18      197.12      138.18     62.28 o 
   3   6  18       48.40       35.15     62.06 o 
   4   6  18      476.97      466.46     87.47 o 
   5   6  18       19.47      142.74     71.44 o 
   6   6  18        5.04       78.51     75.12 o 
   7   6  18      109.85       85.10     81.98 o 
   8   6  18       38.43      -26.77     73.38 o 
   9   6  18        0.13       34.89     79.17 o 
   1   7  18     5062.98     4914.94    148.05 o 
   2   7  18       13.26      -71.76     71.76 o 
   3   7  18     3891.44     3884.95    187.16 o 
   4   7  18        5.68       11.54     58.61 o 
   5   7  18     2497.40     2587.41    131.32 o 
   6   7  18       22.01       63.62     72.55 o 
   7   7  18     5330.63     5502.36    169.71 o 
   8   7  18       67.70       32.85     83.93 o 
   0   8  18     1130.43     1262.51    181.05 o 
   1   8  18       59.39       11.64     96.17 o 
   2   8  18     1028.99     1148.88    108.01 o 
   3   8  18       66.26      133.15     84.37 o 
   4   8  18      377.93      210.74     73.62 o 
   5   8  18      137.14      106.66     76.00 o 
   6   8  18      286.73      153.99     79.66 o 
   7   8  18       10.69       -1.17     82.83 o 
   1   9  18     3908.45     3870.04    367.40 o 
   2   9  18      381.75      363.93    113.40 o 
   3   9  18     2027.30     2024.34    140.04 o 
   4   9  18       13.79       74.80     77.09 o 
   5   9  18     5404.80     5738.31    323.81 o 
   6   9  18        0.91       13.37     68.62 o 
   0  10  18        8.15      -24.74    142.95 o 
   1  10  18       11.36       -0.07     87.63 o 
   2  10  18      602.07      552.15    136.90 o 
   3  10  18        2.68       29.42    107.13 o 
   4  10  18      470.11      962.29    210.11 o 
   1   1  19      792.01      595.55     66.01 o 
   2   1  19      769.96      690.02     63.96 o 
   3   1  19       44.55       81.00     46.61 o 
   4   1  19      355.81      338.03     57.93 o 
   5   1  19     1508.50     1365.06     81.56 o 
   6   1  19      539.95      420.02     75.48 o 
   7   1  19      505.82      409.33     66.42 o 
   8   1  19       10.82       50.36     67.73 o 
   9   1  19      950.44      595.67    123.89 o 
   0   2  19     1942.86     1886.01    109.94 o 
   1   2  19       22.38       33.34     45.47 o 
   2   2  19      692.12      649.07     62.54 o 
   3   2  19       39.53       30.10     44.46 o 
   4   2  19     4235.55     4132.34    115.79 o 
   5   2  19       38.94       25.11     50.24 o 
   6   2  19      867.40      714.93     75.68 o 
   7   2  19       12.65       34.88     65.08 o 
   8   2  19     2675.50     2722.93    182.86 o 
   9   2  19        1.61       71.10     72.29 o 
   1   3  19      329.77      329.65     57.99 o 
   2   3  19      152.15       85.61     44.59 o 
   3   3  19     1424.50     1246.95     76.35 o 
   4   3  19       98.99      154.68     59.23 o 
   5   3  19       37.25       75.23     69.16 o 
   6   3  19      204.92      118.80     68.21 o 
   7   3  19     1509.44     1318.54    231.66 o 
   8   3  19      185.93      150.88     87.41 o 
   9   3  19        5.65      -38.17     80.05 o 
   0   4  19     3137.82     2741.85    136.82 o 
   1   4  19      575.92      452.74     59.22 o 
   2   4  19    10582.58    10723.04    159.90 o 
   3   4  19      197.92      180.81     64.33 o 
   4   4  19     2322.61     2253.64    200.65 o 
   5   4  19      163.31      211.05     72.45 o 
   6   4  19     6349.81     6735.46    187.30 o 
   7   4  19       56.15        6.54     65.33 o 
   8   4  19     4685.69     5203.77    181.45 o 
   1   5  19       43.70       -0.56     45.56 o 
   2   5  19      406.00      339.23     68.56 o 
   3   5  19      269.19      211.78     74.24 o 
   4   5  19      500.54      421.07     83.36 o 
   5   5  19     1197.56      892.74    146.41 o 
   6   5  19       28.45        3.02     63.47 o 
   7   5  19      133.36      104.11     83.60 o 
   8   5  19       15.34       15.33     69.80 o 
   0   6  19     6664.93     6412.61    284.28 o 
   1   6  19       74.03       68.49     69.59 o 
   2   6  19     2245.70     2138.54    112.62 o 
   3   6  19      393.63      410.45     76.97 o 
   4   6  19     7431.10     7876.10    170.98 o 
   5   6  19       31.29       43.09     73.63 o 
   6   6  19      441.03      288.43     90.87 o 
   7   6  19      115.39       82.13     79.66 o 
   1   7  19      591.24      517.94    120.98 o 
   2   7  19       30.22       67.21     85.19 o 
   3   7  19       11.40      -35.10     73.91 o 
   4   7  19       82.34      114.30     75.78 o 
   5   7  19      103.76       74.53     76.85 o 
   6   7  19       19.65       55.96     78.42 o 
   0   8  19      890.19      677.12    170.48 o 
   1   8  19      567.57      797.82    129.53 o 
   2   8  19     6465.04     7265.48    253.85 o 
   3   8  19      356.24      252.60    110.21 o 
   4   8  19      186.98      173.64     97.10 o 
   1   9  19     3976.26     4819.01    212.20 o 
   0   0  20     4639.55     3764.68    387.06 o 
   1   0  20      138.98      189.33     77.11 o 
   2   0  20    11797.24    11955.15    227.91 o 
   3   0  20      907.58      770.65     92.09 o 
   4   0  20     2287.23     1922.01    122.46 o 
   5   0  20       20.82      -25.05     85.55 o 
   6   0  20    11219.63    11332.22    312.93 o 
   7   0  20       47.47      -15.85    106.70 o 
   1   1  20       52.30       46.19     51.31 o 
   2   1  20      578.98      534.38     64.70 o 
   3   1  20        3.05      -47.10     52.28 o 
   4   1  20        7.67       -2.93     45.39 o 
   5   1  20       66.46        4.56     57.69 o 
   6   1  20        2.82       29.11     56.40 o 
   7   1  20       17.97       -0.50     75.53 o 
   0   2  20     5825.87     5755.74    166.69 o 
   1   2  20      378.96      355.12     63.65 o 
   2   2  20     5889.68     6252.06    123.36 o 
   3   2  20      325.31      233.47     65.88 o 
   4   2  20     8547.56     8948.13    167.78 o 
   5   2  20      358.77      402.22     80.23 o 
   6   2  20     2112.65     2044.98    191.96 o 
   7   2  20      266.92      159.98     76.45 o 
   1   3  20      635.68      493.03     72.13 o 
   2   3  20      696.00      680.62     75.89 o 
   3   3  20      604.07      411.56     73.42 o 
   4   3  20      107.65       76.48     70.64 o 
   5   3  20      472.58      466.11     96.06 o 
   6   3  20        0.92       -4.77     68.11 o 
   0   4  20     1317.43      966.77    189.48 o 
   1   4  20      289.58      264.24     68.16 o 
   2   4  20     3452.02     3494.62    136.85 o 
   3   4  20      205.18      145.10     71.03 o 
   4   4  20      260.14      224.10     81.23 o 
   5   4  20      272.72      136.34     85.03 o 
   6   4  20     2102.90     1371.72    298.22 o 
   1   5  20     2003.54     1638.86    184.41 o 
   2   5  20        1.33      140.31     76.09 o 
   3   5  20     1215.60      981.51    157.30 o 
   4   5  20       61.36        9.23     63.40 o 
   5   5  20     3051.38     2552.85    420.81 o 
   0   6  20      288.64      239.07    136.71 o 
   1   6  20      280.21      297.91    104.75 o 
   2   6  20       29.89      223.81     86.90 o 
   3   6  20      343.69      217.19     87.76 o 
   4   6  20      129.17       -5.92    131.47 o 
   1   7  20     2624.79     2684.44    533.01 o 
   1   1  21      217.66      273.89     63.67 o 
   2   1  21        7.02       86.77     69.37 o 
   3   1  21       60.36       75.82     61.35 o 
   4   1  21      499.61      385.45    161.79 o 
   0   2  21     2591.14     2375.98    159.14 o 
   1   2  21      122.27      187.67     67.20 o 
   2   2  21      642.47      579.28     80.72 o 
   3   2  21        4.93      -49.50     67.06 o 
   1   3  21      796.18      614.73     90.19 o 
   2   3  21       28.74      -63.75     68.02 o 
                                                 
